# Supplementary material for: ﻿Taxonomy of the genus Elasmopus (Crustacea, Amphipoda) in Japan and South Korea, with description of a new species
Source: Zookeys. 2025 Dec 2;1261:307–35. doi: 10.3897/zookeys.1261.162923 (PMC12690381; doi:10.3897/zookeys.1261.162923)
Supplement: XML Treatment for Elasmopus koreanus [file zookeys.1261.162923-treatment1.xml]

<!DOCTYPE tp:taxon-treatment
  PUBLIC "-//TaxonX//DTD Taxonomic Treatment Publishing DTD v0 20100105//EN" "tax-treatment-NSO.dtd">
<tp:taxon-treatment xmlns:tp="http://www.plazi.org/taxpub"><tp:treatment-meta><kwd-group><label>Taxon classification</label><kwd>
                <named-content content-type="kingdom">Animalia</named-content>
              </kwd><kwd>
                <named-content content-type="order">Amphipoda</named-content>
              </kwd><kwd>
                <named-content content-type="family">Maeridae</named-content>
              </kwd></kwd-group><mixed-citation publication-type="journal"><person-group><name><surname>Yoshimura</surname><given-names>Hiro</given-names></name><name><surname>Lee</surname><given-names>Chi-Woo</given-names></name><name><surname>Tomikawa</surname><given-names>Ko</given-names></name></person-group><article-title>﻿Taxonomy of the genus <italic><tp:taxon-name><tp:taxon-name-part taxon-name-part-type="genus" reg="Elasmopus">Elasmopus</tp:taxon-name-part></tp:taxon-name></italic> (<tp:taxon-name><tp:taxon-name-part taxon-name-part-type="subphylum">Crustacea</tp:taxon-name-part></tp:taxon-name>, <tp:taxon-name><tp:taxon-name-part taxon-name-part-type="order">Amphipoda</tp:taxon-name-part></tp:taxon-name>) in Japan and South Korea, with description of a new species</article-title><source>Zookeys</source><day>02</day><month>12</month><year>2025</year><volume>1261</volume><fpage>307</fpage><lpage>335</lpage><pub-id pub-id-type="doi">10.3897/zookeys.1261.162923</pub-id></mixed-citation></tp:treatment-meta><tp:nomenclature><label>﻿</label><tp:taxon-name><object-id xmlns:xlink="http://www.w3.org/1999/xlink" content-type="arpha" xlink:type="simple">F8431828-103B-53DD-B0F3-E36DBE786A72</object-id>
              <tp:taxon-name-part taxon-name-part-type="genus" reg="Elasmopus">Elasmopus</tp:taxon-name-part>
              <tp:taxon-name-part taxon-name-part-type="species" reg="koreanus">koreanus</tp:taxon-name-part>
            </tp:taxon-name><tp:taxon-authority>Kim &amp; Kim, 1991</tp:taxon-authority><xref ref-type="fig" rid="F2">Figs 2</xref><xref ref-type="fig" rid="F3">, 3</xref><xref ref-type="fig" rid="F4">, 4</xref><xref ref-type="fig" rid="F5">, 5 [New Japanese name: Kourai-iso-yokoebi]</xref><tp:nomenclature-citation-list><tp:nomenclature-citation><tp:taxon-name>
                  <tp:taxon-name-part taxon-name-part-type="genus" reg="Elasmopus">Elasmopus</tp:taxon-name-part> <tp:taxon-name-part taxon-name-part-type="species" reg="koreanus">koreanus</tp:taxon-name-part></tp:taxon-name><comment>Kim &amp; Kim, 1991: 329, figs 6, 7.</comment></tp:nomenclature-citation></tp:nomenclature-citation-list></tp:nomenclature><tp:treatment-sec sec-type="material" id="SECID0EENAG"><title>Material examined.</title><p>• Male, 10.1 mm (<abbrev xmlns:xlink="http://www.w3.org/1999/xlink" content-type="institution" xlink:title="National Museum of Nature and Science, Tsukuba" id="ABBRID0EKNAG" xlink:type="simple">NSMT</abbrev>-Cr 33059), Kannonzaki Coast, Yokosuka, Kanagawa, Japan (<named-content xmlns:xlink="http://www.w3.org/1999/xlink" content-type="dwc:verbatimCoordinates" xlink:type="simple"><named-content content-type="geo-json" specific-use="{&#34;type&#34;:&#34;Point&#34;,&#34;coordinates&#34;:[139.742900,35.259000]}" id="NCID0ESNAG" xlink:type="simple">35.2590°N, 139.7429°E</named-content></named-content>) (Fig. <xref ref-type="fig" rid="F1">1A</xref>), shallow subtidal zone, rocky shore, among holdfast of the brown alga <italic><tp:taxon-name><tp:taxon-name-part taxon-name-part-type="genus" reg="Sargassum">Sargassum</tp:taxon-name-part> <tp:taxon-name-part taxon-name-part-type="species" reg="fusiforme">fusiforme</tp:taxon-name-part></tp:taxon-name></italic>, 1 March 2022, H. Yoshimura coll.; • male, 8.3 mm (<abbrev xmlns:xlink="http://www.w3.org/1999/xlink" content-type="institution" xlink:title="National Museum of Nature and Science, Tsukuba" id="ABBRID0EGOAG" xlink:type="simple">NSMT</abbrev>-Cr 33060), Shirahama, Minamiboso, Chiba, Japan (<named-content xmlns:xlink="http://www.w3.org/1999/xlink" content-type="dwc:verbatimCoordinates" xlink:type="simple"><named-content content-type="geo-json" specific-use="{&#34;type&#34;:&#34;Point&#34;,&#34;coordinates&#34;:[139.886200,34.903100]}" id="NCID0EOOAG" xlink:type="simple">34.9031°N, 139.8862°E</named-content></named-content>) (Fig. <xref ref-type="fig" rid="F1">1D</xref>), intertidal zone, rocky shore, 5 June 2023, H. Ogawa coll.; • male, 8.3 mm (<abbrev xmlns:xlink="http://www.w3.org/1999/xlink" content-type="institution" xlink:title="National Museum of Nature and Science, Tsukuba" id="ABBRID0EXOAG" xlink:type="simple">NSMT</abbrev>-Cr 33061), Oura Beach, Shikinejima, Tokyo, Japan (<named-content xmlns:xlink="http://www.w3.org/1999/xlink" content-type="dwc:verbatimCoordinates" xlink:type="simple"><named-content content-type="geo-json" specific-use="{&#34;type&#34;:&#34;Point&#34;,&#34;coordinates&#34;:[139.208300,34.330700]}" id="NCID0E6OAG" xlink:type="simple">34.3307°N, 139.2083°E</named-content></named-content>) (Fig. <xref ref-type="fig" rid="F1">1F</xref>), shallow subtidal zone, rocky shore, among the red algae, 3 August 2024, H. Yoshimura coll.; • male, 6.4 mm (<abbrev xmlns:xlink="http://www.w3.org/1999/xlink" content-type="institution" xlink:title="National Museum of Nature and Science, Tsukuba" id="ABBRID0EIPAG" xlink:type="simple">NSMT</abbrev>-Cr 33062: Fig. <xref ref-type="fig" rid="F2">2A</xref>), ovigerous female, 6.2 mm (<abbrev xmlns:xlink="http://www.w3.org/1999/xlink" content-type="institution" xlink:title="National Museum of Nature and Science, Tsukuba" id="ABBRID0ERPAG" xlink:type="simple">NSMT</abbrev>-Cr 33063: Fig. <xref ref-type="fig" rid="F2">2B</xref>), Uradome Beach, Iwami, Tottori, Japan (<named-content xmlns:xlink="http://www.w3.org/1999/xlink" content-type="dwc:verbatimCoordinates" xlink:type="simple"><named-content content-type="geo-json" specific-use="{&#34;type&#34;:&#34;Point&#34;,&#34;coordinates&#34;:[134.322000,35.591500]}" id="NCID0E4PAG" xlink:type="simple">35.5915°N, 134.3220°E</named-content></named-content>) (Fig. <xref ref-type="fig" rid="F1">1H</xref>), shallow subtidal zone, rocky shore, among holdfast of the red alga <italic><tp:taxon-name><tp:taxon-name-part taxon-name-part-type="genus" reg="Hypnea">Hypnea</tp:taxon-name-part></tp:taxon-name></italic> sp., 16 June 2024, H. Ogawa, Y. Mukaida, M. Ooga, and H. Yoshimura coll.; • male, 5.0 mm (NNIBRIV137288), Songjeonggudeokpo-gil, Haeundae-gu, Busan, South Korea (<named-content xmlns:xlink="http://www.w3.org/1999/xlink" content-type="dwc:verbatimCoordinates" xlink:type="simple"><named-content content-type="geo-json" specific-use="{&#34;type&#34;:&#34;Point&#34;,&#34;coordinates&#34;:[129.197500,35.168200]}" id="NCID0EQQAG" xlink:type="simple">35.1682°N, 129.1975°E</named-content></named-content>) (Fig. <xref ref-type="fig" rid="F1">1K</xref>), tide pool, rocky shore, among the brown alga <italic><tp:taxon-name><tp:taxon-name-part taxon-name-part-type="genus" reg="Sargassum">Sargassum</tp:taxon-name-part> <tp:taxon-name-part taxon-name-part-type="species" reg="thunbergii">thunbergii</tp:taxon-name-part></tp:taxon-name></italic>, 26 September 2024, H. Yoshimura, C.W. Lee and K. Tomikawa coll.</p><fig id="F2" position="float" orientation="portrait"><object-id xmlns:xlink="http://www.w3.org/1999/xlink" content-type="doi" xlink:type="simple">10.3897/zookeys.1261.162923.figure2</object-id><object-id xmlns:xlink="http://www.w3.org/1999/xlink" content-type="arpha" xlink:type="simple">ED947E34-43D3-5C7F-A80F-997A1077FDCD</object-id><label>Figure 2.</label><caption><p><italic><tp:taxon-name><tp:taxon-name-part taxon-name-part-type="genus" reg="Elasmopus">Elasmopus</tp:taxon-name-part> <tp:taxon-name-part taxon-name-part-type="species" reg="koreanus">koreanus</tp:taxon-name-part></tp:taxon-name></italic>. <bold>A.</bold> Male, 6.4 mm (<abbrev xmlns:xlink="http://www.w3.org/1999/xlink" content-type="institution" xlink:title="National Museum of Nature and Science, Tsukuba" id="ABBRID0EZRAG" xlink:type="simple">NSMT</abbrev>-Cr 33062), lateral view; <bold>B.</bold> Female, 6.2 mm (<abbrev xmlns:xlink="http://www.w3.org/1999/xlink" content-type="institution" xlink:title="National Museum of Nature and Science, Tsukuba" id="ABBRID0EASAG" xlink:type="simple">NSMT</abbrev>-Cr 33063), lateral view. Scale bar: 1.0 mm.</p></caption><graphic xmlns:xlink="http://www.w3.org/1999/xlink" xlink:href="zookeys-1261-307_article-162923__-g002.jpg" position="float" orientation="portrait" xlink:type="simple" id="oo_1482587.jpg"><uri content-type="original_file" xlink:type="simple">https://binary.pensoft.net/fig/1482587</uri></graphic></fig></tp:treatment-sec><tp:treatment-sec sec-type="type locality" id="SECID0EKSAG"><title>Type locality.</title><p>Sadong, Ulleungdo Island, South Korea (<named-content xmlns:xlink="http://www.w3.org/1999/xlink" content-type="dwc:verbatimCoordinates" xlink:type="simple"><named-content content-type="geo-json" specific-use="{&#34;type&#34;:&#34;Point&#34;,&#34;coordinates&#34;:[130.888000,37.472000]}" id="NCID0ETSAG" xlink:type="simple">37.472°N, 130.888°E</named-content></named-content>; assumed from <xref ref-type="bibr" rid="B13">Kim and Kim 1991</xref>: fig. 1).</p></tp:treatment-sec><tp:treatment-sec sec-type="diagnosis" id="SECID0E3SAG"><title>Diagnosis.</title><p>Epimeral plate 3 posteroventral corner without distinct projection. Antenna 1 peduncles bearing slender setae on lateral and medial margins, with bi-articulate accessory flagellum. Antenna 2 flagellum articles distinctly broader than long. Mandibular palp article 3 short. Male gnathopod 2 propodus posterior margin with a few clusters of slender setae, palmar margin with subtriangular process near hinge of dactylus, mid-palmar margin with subrectangular hump. Length of setae on coxae 2 and 3 shorter than width of each coxa. Pereopods 5–7 basis posterior margin smooth, without long setae. Telson cleft, border than long; lobe trapezoid, with shallow incision at apex, each lobe bearing one plumose and two or three robust setae apically.</p></tp:treatment-sec><tp:treatment-sec sec-type="description" id="SECID0EBTAG"><title>Description of male</title><p><bold>(<abbrev xmlns:xlink="http://www.w3.org/1999/xlink" content-type="institution" xlink:title="National Museum of Nature and Science, Tsukuba" id="ABBRID0EJTAG" xlink:type="simple">NSMT</abbrev>-Cr 33062). <italic>Body</italic></bold> (Fig. <xref ref-type="fig" rid="F2">2A</xref>): smooth, not carinate, with a few short setae dorsally on pereon and abdomen. <bold><italic>Head</italic></bold>: eyes oval; lateral cephalic lobe broad, anteroventral margin with notch; dorsal surface with a few short setae. <bold><italic>Epimeral plate 3</italic></bold> (Fig. <xref ref-type="fig" rid="F3">3A</xref>): ventral margin with seven robust setae, posterior margin with five short setae, posteroventral corner without distinct projection.</p><fig id="F3" position="float" orientation="portrait"><object-id xmlns:xlink="http://www.w3.org/1999/xlink" content-type="doi" xlink:type="simple">10.3897/zookeys.1261.162923.figure3</object-id><object-id xmlns:xlink="http://www.w3.org/1999/xlink" content-type="arpha" xlink:type="simple">2300F39C-C10D-5437-A42A-9CC5901B43A8</object-id><label>Figure 3.</label><caption><p><italic><tp:taxon-name><tp:taxon-name-part taxon-name-part-type="genus" reg="Elasmopus">Elasmopus</tp:taxon-name-part> <tp:taxon-name-part taxon-name-part-type="species" reg="koreanus">koreanus</tp:taxon-name-part></tp:taxon-name></italic>, male, 6.4 mm (<abbrev xmlns:xlink="http://www.w3.org/1999/xlink" content-type="institution" xlink:title="National Museum of Nature and Science, Tsukuba" id="ABBRID0ERUAG" xlink:type="simple">NSMT</abbrev>-Cr 33062). <bold>A.</bold> Left epimeral plate 3, lateral view; <bold>B.</bold> Right accessory flagellum, medial view; <bold>C.</bold> Left antenna 2, dorsal view; <bold>D.</bold> Incisor, lacinia mobilis, accessory setal row and molar process of left mandible, medial view; <bold>E.</bold> Right mandible, medial view; <bold>F.</bold> Telson, dorsal view. Scale bars: 0.3 mm (<bold>A, C</bold>); 0.1 mm (<bold>B, D–F</bold>).</p></caption><graphic xmlns:xlink="http://www.w3.org/1999/xlink" xlink:href="zookeys-1261-307_article-162923__-g003.jpg" position="float" orientation="portrait" xlink:type="simple" id="oo_1482588.jpg"><uri content-type="original_file" xlink:type="simple">https://binary.pensoft.net/fig/1482588</uri></graphic></fig><p><bold><italic>Antenna 1</italic></bold>: length 0.6 × body length; peduncular articles 1–3 with slender setae on lateral and medial margins; accessory flagellum (Fig. <xref ref-type="fig" rid="F3">3B</xref>) bi-articulate, reaching 2/3 of primary flagellar article 1, accessory flagellar article 2 tiny; primary flagellum 21-articulate, with slender setae. <bold><italic>Antenna 2</italic></bold> (Fig. <xref ref-type="fig" rid="F3">3C</xref>): length 0.4 × antenna 1; peduncular articles 4 and 5 almost same length, with slender setae on lateral and medial margins; flagellum 8-articulate, articles 1–5 shorter than wide, with slender setae.</p><p><bold><italic>Mandible</italic></bold> (Fig. <xref ref-type="fig" rid="F3">3D, E</xref>) with left and right incisors with two and four teeth, respectively; both left and right lacinia mobilis with five teeth; accessory setal row consisting of four setae on each of left and right mandibles; molar process well developed, triturative; palp well developed, tri-articulate; palp article 1 without setae, article 2 with six setae, article 3 falcate, length 2.5 × width.</p><p><bold><italic>Gnathopod 1</italic></bold> (Fig. <xref ref-type="fig" rid="F4">4A</xref>): subchelate; coxa anteroventral corner weakly produced, ventral margin with long and short setae; basis with long setae on posterior margin and medial surface; carpus subequal in length to propodus, with slender seta on anterodistal corner, with dense setae on posterior margin and medial surface; propodus with three and six clusters of setae on anterior margin and medial surface, respectively, posterior margin with row of slender and robust setae, palmar margin almost transverse, minutely serrate, with rows of robust setae on medial and lateral palmar submargins. <bold><italic>Gnathopod 2</italic></bold> (Figs <xref ref-type="fig" rid="F4">4B</xref>, <xref ref-type="fig" rid="F5">5B</xref>): subchelate; coxa with long and short setae on ventral margin, length of the longest seta 0.6 × width of coxa; basis with long setae on posterior margin; carpus with dense setae on posterior margin; propodus with four setae on anterolateral submargin, posterior margin with nine clusters of slender setae, palmar margin with subrectangular hump at midpoint and robust seta at proximal end where tip of dactylus contacts, lateral palmar margin with subtriangular hump near hinge of dactylus.</p><fig id="F4" position="float" orientation="portrait"><object-id xmlns:xlink="http://www.w3.org/1999/xlink" content-type="doi" xlink:type="simple">10.3897/zookeys.1261.162923.figure4</object-id><object-id xmlns:xlink="http://www.w3.org/1999/xlink" content-type="arpha" xlink:type="simple">5E771ABF-576C-53AD-9504-1F4ECE4BFD7E</object-id><label>Figure 4.</label><caption><p><italic><tp:taxon-name><tp:taxon-name-part taxon-name-part-type="genus" reg="Elasmopus">Elasmopus</tp:taxon-name-part> <tp:taxon-name-part taxon-name-part-type="species" reg="koreanus">koreanus</tp:taxon-name-part></tp:taxon-name></italic>, <bold>A, B.</bold> Male, 6.4 mm (<abbrev xmlns:xlink="http://www.w3.org/1999/xlink" content-type="institution" xlink:title="National Museum of Nature and Science, Tsukuba" id="ABBRID0ETXAG" xlink:type="simple">NSMT</abbrev>-Cr 33062); <bold>C, D.</bold> Female, 6.2 mm (<abbrev xmlns:xlink="http://www.w3.org/1999/xlink" content-type="institution" xlink:title="National Museum of Nature and Science, Tsukuba" id="ABBRID0E1XAG" xlink:type="simple">NSMT</abbrev>-Cr 33063). <bold>A.</bold> Right gnathopod 1, medial view; <bold>B.</bold> Left gnathopod 2, lateral view; <bold>C.</bold> Right gnathopod 1, medial view; <bold>D.</bold> Right gnathopod 2, medial view. Scale bars: 0.3 mm.</p></caption><graphic xmlns:xlink="http://www.w3.org/1999/xlink" xlink:href="zookeys-1261-307_article-162923__-g004.jpg" position="float" orientation="portrait" xlink:type="simple" id="oo_1482589.jpg"><uri content-type="original_file" xlink:type="simple">https://binary.pensoft.net/fig/1482589</uri></graphic></fig><fig id="F5" position="float" orientation="portrait"><object-id xmlns:xlink="http://www.w3.org/1999/xlink" content-type="doi" xlink:type="simple">10.3897/zookeys.1261.162923.figure5</object-id><object-id xmlns:xlink="http://www.w3.org/1999/xlink" content-type="arpha" xlink:type="simple">0ECF6ADC-D53C-571A-8D6A-45E9B0261308</object-id><label>Figure 5.</label><caption><p><italic><tp:taxon-name><tp:taxon-name-part taxon-name-part-type="genus" reg="Elasmopus">Elasmopus</tp:taxon-name-part> <tp:taxon-name-part taxon-name-part-type="species" reg="koreanus">koreanus</tp:taxon-name-part></tp:taxon-name></italic>, ontogenetic morphological change in male gnathopod 2, merus to dactylus of right gnathopod 2, medial view. <bold>A.</bold> Male, 10.1 mm (<abbrev xmlns:xlink="http://www.w3.org/1999/xlink" content-type="institution" xlink:title="National Museum of Nature and Science, Tsukuba" id="ABBRID0EBZAG" xlink:type="simple">NSMT</abbrev>-Cr 33059); <bold>B.</bold> Male, 6.4 mm (<abbrev xmlns:xlink="http://www.w3.org/1999/xlink" content-type="institution" xlink:title="National Museum of Nature and Science, Tsukuba" id="ABBRID0EIZAG" xlink:type="simple">NSMT</abbrev>-Cr 33062); <bold>C.</bold> Male, 5.0 mm (NNIBRIV137288). Scale bars: 0.3 mm.</p></caption><graphic xmlns:xlink="http://www.w3.org/1999/xlink" xlink:href="zookeys-1261-307_article-162923__-g005.jpg" position="float" orientation="portrait" xlink:type="simple" id="oo_1482590.jpg"><uri content-type="original_file" xlink:type="simple">https://binary.pensoft.net/fig/1482590</uri></graphic></fig><p><bold><italic>Telson</italic></bold> (Fig. <xref ref-type="fig" rid="F3">3F</xref>): broader than long, cleft for 60% of length; lobe trapezoid, with shallow incision at apex, each lobe bearing one plumose and three robust setae apically, lateral margin of each lobe with none or one plumose setae.</p></tp:treatment-sec><tp:treatment-sec sec-type="description" id="SECID0E6ZAG"><title>Description of female</title><p><bold>(<abbrev xmlns:xlink="http://www.w3.org/1999/xlink" content-type="institution" xlink:title="National Museum of Nature and Science, Tsukuba" id="ABBRID0EH1AG" xlink:type="simple">NSMT</abbrev>-Cr 33063), sexually dimorphic characters. <italic>Gnathopod 1</italic></bold> (Fig. <xref ref-type="fig" rid="F4">4C</xref>): propodus anterior margin with one single and three clusters of setae, medial surface with five clusters of setae. <bold><italic>Gnathopod 2</italic></bold> (Fig. <xref ref-type="fig" rid="F4">4D</xref>): propodus with nine and eight clusters of setae on anteromedial margin and medial surface, respectively, palmar margin almost straight, with minutely serrate on the distal one third of the palmar margin. <bold><italic>Oostegites</italic></bold> on gnathopod 2 and pereopods 3–5, slender with long setae.</p></tp:treatment-sec><tp:treatment-sec sec-type="variation" id="SECID0E31AG"><title>Variations.</title><p><bold><italic>Mandible</italic></bold>: left and right incisors with two or three and three or four teeth, respectively; lacinia mobilis with four or five teeth. <bold><italic>Gnathopod 2</italic></bold>: length of setae on coxa 0.4–0.9 × width of coxa. <bold><italic>Pereopod 3</italic></bold>: length of setae on coxa 0.6–0.9 × width of coxa. <bold><italic>Uropod 3</italic></bold>: the length-to-width ratio of inner ramus 1.5–2.5. <bold><italic>Telson</italic></bold>: each lobe bearing two or three robust setae apically.</p><p>As body length increases, male gnathopod 2 shows morphological changes (Fig. <xref ref-type="fig" rid="F5">5A–C</xref>): in adult males (features of immature males in parentheses), propodus elongate (semioval), hump on palmar margin strongly produced (weakly produced), mid-palmar margin with long ridge (without ridge), posterior margin without robust seta (with a robust seta at distal end of posterior margin).</p></tp:treatment-sec><tp:treatment-sec sec-type="Coloration in life" id="SECID0EZ2AG"><title>Coloration in life.</title><p>Eyes black; antennae 1 and 2 peduncular articles brown, flagellum articles have two black patterns on a white background; body laterally brown, dorsally black, with small white dot patterns on head, pereon, and abdomen. Males and females have similar body coloration.</p></tp:treatment-sec><tp:treatment-sec sec-type="distribution" id="SECID0E52AG"><title>Distribution.</title><p>South Korea: Busan (present study); Ulleungdo Island in Gyeongsangbuk-do (<xref ref-type="bibr" rid="B13">Kim and Kim 1991</xref>; <xref ref-type="bibr" rid="B26">Shin et al. 2025</xref>); Chujado Islands in Jeju-do (<xref ref-type="bibr" rid="B14">Kim et al. 2023</xref>). Japan: Chiba, Kanagawa, and Tottori; Shikinejima Island in Tokyo (present study) (Fig. <xref ref-type="fig" rid="F1">1</xref>).</p></tp:treatment-sec><tp:treatment-sec sec-type="remarks" id="SECID0EU3AG"><title>Remarks.</title><p>Our specimens obtained from South Korea and Japan are well identical to the original description of <italic><tp:taxon-name><tp:taxon-name-part taxon-name-part-type="genus" reg="Elasmopus">Elasmopus</tp:taxon-name-part> <tp:taxon-name-part taxon-name-part-type="species" reg="koreanus">koreanus</tp:taxon-name-part></tp:taxon-name></italic> by <xref ref-type="bibr" rid="B13">Kim and Kim (1991)</xref>. A comparison of <italic><tp:taxon-name><tp:taxon-name-part taxon-name-part-type="genus" reg="Elasmopus">E.</tp:taxon-name-part> <tp:taxon-name-part taxon-name-part-type="species" reg="koreanus">koreanus</tp:taxon-name-part></tp:taxon-name></italic> from Japan and South Korea showed no remarkable morphological differences other than their ontogenetic changes. The intraspecific genetic distances of <abbrev xmlns:xlink="http://www.w3.org/1999/xlink" xlink:title="mitochondrial cytochrome c oxidase subunit I" id="ABBRID0EU4AG" xlink:type="simple">COI</abbrev> between Japanese and Korean specimens of this species were at most 0.024 (<italic>p</italic>-distance) and 0.025 (<abbrev xmlns:xlink="http://www.w3.org/1999/xlink" xlink:title="Kimura’s two-parameter model" id="ABBRID0E14AG" xlink:type="simple">K2P</abbrev>), respectively (Tables <xref ref-type="table" rid="T3">3</xref>, <xref ref-type="table" rid="T4">4</xref>). These values were not particularly large compared to the intraspecific genetic distances of the other <italic><tp:taxon-name><tp:taxon-name-part taxon-name-part-type="genus" reg="Elasmopus">Elasmopus</tp:taxon-name-part></tp:taxon-name></italic> species examined in this study (Tables <xref ref-type="table" rid="T3">3</xref>, <xref ref-type="table" rid="T4">4</xref>). Therefore, we concluded that <italic><tp:taxon-name><tp:taxon-name-part taxon-name-part-type="genus" reg="Elasmopus">E.</tp:taxon-name-part> <tp:taxon-name-part taxon-name-part-type="species" reg="koreanus">koreanus</tp:taxon-name-part></tp:taxon-name></italic> from Japan and South Korea should be regarded as conspecific, since they show no significant morphological or genetic differences that would support their separation as distinct species.</p><table-wrap id="T3" position="float" orientation="portrait"><label>Table 3.</label><caption><p>Uncorrected pairwise distances (<italic>p</italic>-distances) among <italic><tp:taxon-name><tp:taxon-name-part taxon-name-part-type="genus" reg="Elasmopus">Elasmopus</tp:taxon-name-part></tp:taxon-name></italic> species showing minimum–maximum values (mean value). “<italic>n</italic>” indicates the number of specimens, and “loc.” Indicates the number of collecting sites.</p></caption><table id="TID0E5VAI" rules="all"><tbody><tr><th rowspan="1" colspan="1"/><th rowspan="1" colspan="1"><italic><tp:taxon-name><tp:taxon-name-part taxon-name-part-type="genus" reg="Elasmopus">E.</tp:taxon-name-part> <tp:taxon-name-part taxon-name-part-type="species" reg="koreanus">koreanus</tp:taxon-name-part></tp:taxon-name></italic> (<italic>n</italic> = 3, loc. = 3)</th><th rowspan="1" colspan="1"><italic><tp:taxon-name><tp:taxon-name-part taxon-name-part-type="genus" reg="Elasmopus">E.</tp:taxon-name-part> <tp:taxon-name-part taxon-name-part-type="species" reg="lumbiniger">lumbiniger</tp:taxon-name-part></tp:taxon-name></italic> sp. nov. (<italic>n</italic> = 6, loc. = 6)</th><th rowspan="1" colspan="1"><italic><tp:taxon-name><tp:taxon-name-part taxon-name-part-type="genus" reg="Elasmopus">E.</tp:taxon-name-part> <tp:taxon-name-part taxon-name-part-type="species" reg="mukuinu">mukuinu</tp:taxon-name-part></tp:taxon-name></italic> (<italic>n</italic> = 4, loc. = 4)</th><th rowspan="1" colspan="1"><italic><tp:taxon-name><tp:taxon-name-part taxon-name-part-type="genus" reg="Elasmopus">E.</tp:taxon-name-part> <tp:taxon-name-part taxon-name-part-type="species" reg="nkjaf">nkjaf</tp:taxon-name-part></tp:taxon-name></italic> (<italic>n</italic> = 2, loc. = 1)</th><th rowspan="1" colspan="1"><italic><tp:taxon-name><tp:taxon-name-part taxon-name-part-type="genus" reg="Elasmopus">E.</tp:taxon-name-part> <tp:taxon-name-part taxon-name-part-type="species" reg="projectus">projectus</tp:taxon-name-part></tp:taxon-name></italic> (<italic>n</italic> = 3, loc. = 2)</th><th rowspan="1" colspan="1"><italic><tp:taxon-name><tp:taxon-name-part taxon-name-part-type="genus" reg="Elasmopus">E.</tp:taxon-name-part> <tp:taxon-name-part taxon-name-part-type="species" reg="rapax">rapax</tp:taxon-name-part></tp:taxon-name></italic> (<italic>n</italic> = 6, loc. = 2)</th></tr><tr><td rowspan="1" colspan="1">
                      <italic>
                        <tp:taxon-name><tp:taxon-name-part taxon-name-part-type="genus" reg="Elasmopus">E.</tp:taxon-name-part> <tp:taxon-name-part taxon-name-part-type="species" reg="koreanus">koreanus</tp:taxon-name-part></tp:taxon-name>
                      </italic>
                    </td><td rowspan="1" colspan="1">0.002–0.024 (0.016)</td><td rowspan="1" colspan="1"/><td rowspan="1" colspan="1"/><td rowspan="1" colspan="1"/><td rowspan="1" colspan="1"/><td rowspan="1" colspan="1"/></tr><tr><td rowspan="1" colspan="1"><italic><tp:taxon-name><tp:taxon-name-part taxon-name-part-type="genus" reg="Elasmopus">E.</tp:taxon-name-part> <tp:taxon-name-part taxon-name-part-type="species" reg="lumbiniger">lumbiniger</tp:taxon-name-part></tp:taxon-name></italic> sp. nov.</td><td rowspan="1" colspan="1">0.198–0.205 (0.201)</td><td rowspan="1" colspan="1">0.002–0.043 (0.017)</td><td rowspan="1" colspan="1"/><td rowspan="1" colspan="1"/><td rowspan="1" colspan="1"/><td rowspan="1" colspan="1"/></tr><tr><td rowspan="1" colspan="1">
                      <italic>
                        <tp:taxon-name><tp:taxon-name-part taxon-name-part-type="genus" reg="Elasmopus">E.</tp:taxon-name-part> <tp:taxon-name-part taxon-name-part-type="species" reg="mukuinu">mukuinu</tp:taxon-name-part></tp:taxon-name>
                      </italic>
                    </td><td rowspan="1" colspan="1">0.202–0.207 (0.204)</td><td rowspan="1" colspan="1">0.167–0.184 (0.173)</td><td rowspan="1" colspan="1">0.003–0.050 (0.027)</td><td rowspan="1" colspan="1"/><td rowspan="1" colspan="1"/><td rowspan="1" colspan="1"/></tr><tr><td rowspan="1" colspan="1">
                      <italic>
                        <tp:taxon-name><tp:taxon-name-part taxon-name-part-type="genus" reg="Elasmopus">E.</tp:taxon-name-part> <tp:taxon-name-part taxon-name-part-type="species" reg="nkjaf">nkjaf</tp:taxon-name-part></tp:taxon-name>
                      </italic>
                    </td><td rowspan="1" colspan="1">0.190–0.193 (0.192)</td><td rowspan="1" colspan="1">0.185–0.191 (0.188)</td><td rowspan="1" colspan="1">0.178–0.182 (0.180)</td><td rowspan="1" colspan="1">0.006 (-)</td><td rowspan="1" colspan="1"/><td rowspan="1" colspan="1"/></tr><tr><td rowspan="1" colspan="1">
                      <italic>
                        <tp:taxon-name><tp:taxon-name-part taxon-name-part-type="genus" reg="Elasmopus">E.</tp:taxon-name-part> <tp:taxon-name-part taxon-name-part-type="species" reg="projectus">projectus</tp:taxon-name-part></tp:taxon-name>
                      </italic>
                    </td><td rowspan="1" colspan="1">0.178–0.182 (0.181)</td><td rowspan="1" colspan="1">0.158–0.170 (0.163)</td><td rowspan="1" colspan="1">0.164–0.176 (0.172)</td><td rowspan="1" colspan="1">0.187–0.191 (0.189)</td><td rowspan="1" colspan="1">0.008–0.024 (0.017)</td><td rowspan="1" colspan="1"/></tr><tr><td rowspan="1" colspan="1">
                      <italic>
                        <tp:taxon-name><tp:taxon-name-part taxon-name-part-type="genus" reg="Elasmopus">E.</tp:taxon-name-part> <tp:taxon-name-part taxon-name-part-type="species" reg="rapax">rapax</tp:taxon-name-part></tp:taxon-name>
                      </italic>
                    </td><td rowspan="1" colspan="1">0.188–0.191 (0.190)</td><td rowspan="1" colspan="1">0.187–0.198 (0.190)</td><td rowspan="1" colspan="1">0.173–0.187 (0.178)</td><td rowspan="1" colspan="1">0.160–0.167 (0.162)</td><td rowspan="1" colspan="1">0.182–0.193 (0.186)</td><td rowspan="1" colspan="1">0.000–0.003 (0.001)</td></tr></tbody></table></table-wrap><table-wrap id="T4" position="float" orientation="portrait"><label>Table 4.</label><caption><p>Kimura two-parameter distances (<abbrev xmlns:xlink="http://www.w3.org/1999/xlink" xlink:title="Kimura’s two-parameter model" id="ABBRID0EXJBG" xlink:type="simple">K2P</abbrev> distances) among <italic><tp:taxon-name><tp:taxon-name-part taxon-name-part-type="genus" reg="Elasmopus">Elasmopus</tp:taxon-name-part></tp:taxon-name></italic> species showing minimum–maximum values (mean value). “<italic>n</italic>” indicates the number of specimens, and “loc.” Indicates the number of collecting sites.</p></caption><table id="TID0E55AI" rules="all"><tbody><tr><th rowspan="1" colspan="1"/><th rowspan="1" colspan="1"><italic><tp:taxon-name><tp:taxon-name-part taxon-name-part-type="genus" reg="Elasmopus">E.</tp:taxon-name-part> <tp:taxon-name-part taxon-name-part-type="species" reg="koreanus">koreanus</tp:taxon-name-part></tp:taxon-name></italic> (<italic>n</italic> = 3, loc. = 3)</th><th rowspan="1" colspan="1"><italic><tp:taxon-name><tp:taxon-name-part taxon-name-part-type="genus" reg="Elasmopus">E.</tp:taxon-name-part> <tp:taxon-name-part taxon-name-part-type="species" reg="lumbiniger">lumbiniger</tp:taxon-name-part></tp:taxon-name></italic> sp. nov. (<italic>n</italic> = 6, loc. = 6)</th><th rowspan="1" colspan="1"><italic><tp:taxon-name><tp:taxon-name-part taxon-name-part-type="genus" reg="Elasmopus">E.</tp:taxon-name-part> <tp:taxon-name-part taxon-name-part-type="species" reg="mukuinu">mukuinu</tp:taxon-name-part></tp:taxon-name></italic> (<italic>n</italic> = 4, loc. = 4)</th><th rowspan="1" colspan="1"><italic><tp:taxon-name><tp:taxon-name-part taxon-name-part-type="genus" reg="Elasmopus">E.</tp:taxon-name-part> <tp:taxon-name-part taxon-name-part-type="species" reg="nkjaf">nkjaf</tp:taxon-name-part></tp:taxon-name></italic> (<italic>n</italic> = 2, loc. = 1)</th><th rowspan="1" colspan="1"><italic><tp:taxon-name><tp:taxon-name-part taxon-name-part-type="genus" reg="Elasmopus">E.</tp:taxon-name-part> <tp:taxon-name-part taxon-name-part-type="species" reg="projectus">projectus</tp:taxon-name-part></tp:taxon-name></italic> (<italic>n</italic> = 3, loc. = 2)</th><th rowspan="1" colspan="1"><italic><tp:taxon-name><tp:taxon-name-part taxon-name-part-type="genus" reg="Elasmopus">E.</tp:taxon-name-part> <tp:taxon-name-part taxon-name-part-type="species" reg="rapax">rapax</tp:taxon-name-part></tp:taxon-name></italic> (<italic>n</italic> = 6, loc. = 2)</th></tr><tr><td rowspan="1" colspan="1">
                      <italic>
                        <tp:taxon-name><tp:taxon-name-part taxon-name-part-type="genus" reg="Elasmopus">E.</tp:taxon-name-part> <tp:taxon-name-part taxon-name-part-type="species" reg="koreanus">koreanus</tp:taxon-name-part></tp:taxon-name>
                      </italic>
                    </td><td rowspan="1" colspan="1">0.002–0.025 (0.017)</td><td rowspan="1" colspan="1"/><td rowspan="1" colspan="1"/><td rowspan="1" colspan="1"/><td rowspan="1" colspan="1"/><td rowspan="1" colspan="1"/></tr><tr><td rowspan="1" colspan="1"><italic><tp:taxon-name><tp:taxon-name-part taxon-name-part-type="genus" reg="Elasmopus">E.</tp:taxon-name-part> <tp:taxon-name-part taxon-name-part-type="species" reg="lumbiniger">lumbiniger</tp:taxon-name-part></tp:taxon-name></italic> sp. nov.</td><td rowspan="1" colspan="1">0.233–0.244 (0.238)</td><td rowspan="1" colspan="1">0.002–0.044 (0.017)</td><td rowspan="1" colspan="1"/><td rowspan="1" colspan="1"/><td rowspan="1" colspan="1"/><td rowspan="1" colspan="1"/></tr><tr><td rowspan="1" colspan="1">
                      <italic>
                        <tp:taxon-name><tp:taxon-name-part taxon-name-part-type="genus" reg="Elasmopus">E.</tp:taxon-name-part> <tp:taxon-name-part taxon-name-part-type="species" reg="mukuinu">mukuinu</tp:taxon-name-part></tp:taxon-name>
                      </italic>
                    </td><td rowspan="1" colspan="1">0.239–0.247 (0.243)</td><td rowspan="1" colspan="1">0.192–0.216 (0.201)</td><td rowspan="1" colspan="1">0.003–0.052 (0.028)</td><td rowspan="1" colspan="1"/><td rowspan="1" colspan="1"/><td rowspan="1" colspan="1"/></tr><tr><td rowspan="1" colspan="1">
                      <italic>
                        <tp:taxon-name><tp:taxon-name-part taxon-name-part-type="genus" reg="Elasmopus">E.</tp:taxon-name-part> <tp:taxon-name-part taxon-name-part-type="species" reg="nkjaf">nkjaf</tp:taxon-name-part></tp:taxon-name>
                      </italic>
                    </td><td rowspan="1" colspan="1">0.222–0.226 (0.224)</td><td rowspan="1" colspan="1">0.215–0.222 (0.219)</td><td rowspan="1" colspan="1">0.205–0.211 (0.208)</td><td rowspan="1" colspan="1">0.006 (-)</td><td rowspan="1" colspan="1"/><td rowspan="1" colspan="1"/></tr><tr><td rowspan="1" colspan="1">
                      <italic>
                        <tp:taxon-name><tp:taxon-name-part taxon-name-part-type="genus" reg="Elasmopus">E.</tp:taxon-name-part> <tp:taxon-name-part taxon-name-part-type="species" reg="projectus">projectus</tp:taxon-name-part></tp:taxon-name>
                      </italic>
                    </td><td rowspan="1" colspan="1">0.207–0.213 (0.210)</td><td rowspan="1" colspan="1">0.181–0.198 (0.189)</td><td rowspan="1" colspan="1">0.189–0.207 (0.200)</td><td rowspan="1" colspan="1">0.218–0.224 (0.221)</td><td rowspan="1" colspan="1">0.008–0.025 (0.018)</td><td rowspan="1" colspan="1"/></tr><tr><td rowspan="1" colspan="1">
                      <italic>
                        <tp:taxon-name><tp:taxon-name-part taxon-name-part-type="genus" reg="Elasmopus">E.</tp:taxon-name-part> <tp:taxon-name-part taxon-name-part-type="species" reg="rapax">rapax</tp:taxon-name-part></tp:taxon-name>
                      </italic>
                    </td><td rowspan="1" colspan="1">0.217–0.224 (0.221)</td><td rowspan="1" colspan="1">0.219–0.235 (0.224)</td><td rowspan="1" colspan="1">0.200–0.219 (0.206)</td><td rowspan="1" colspan="1">0.211–0.226 (0.217)</td><td rowspan="1" colspan="1">0.186–0.196 (0.189)</td><td rowspan="1" colspan="1">0.000–0.003 (0.001)</td></tr></tbody></table></table-wrap><p><italic><tp:taxon-name><tp:taxon-name-part taxon-name-part-type="genus" reg="Elasmopus">Elasmopus</tp:taxon-name-part> <tp:taxon-name-part taxon-name-part-type="species" reg="koreanus">koreanus</tp:taxon-name-part></tp:taxon-name></italic> is most similar to <italic><tp:taxon-name><tp:taxon-name-part taxon-name-part-type="genus" reg="Elasmopus">E.</tp:taxon-name-part> <tp:taxon-name-part taxon-name-part-type="species" reg="mutatus">mutatus</tp:taxon-name-part></tp:taxon-name></italic> Barnard, 1962, with the following five features: 1) epimeral plate 3 posteroventral corner without distinct projection; 2) male gnathopod 2 propodus mid-palmar margin with subrectangular hump; 3) male gnathopod 2 propodus medial surface without dense setae; 4) pereopods 5–7 basis smooth, without long setae; and 5) telson broader than long. <xref ref-type="bibr" rid="B13">Kim and Kim (1991)</xref> distinguished <italic><tp:taxon-name><tp:taxon-name-part taxon-name-part-type="genus" reg="Elasmopus">E.</tp:taxon-name-part> <tp:taxon-name-part taxon-name-part-type="species" reg="koreanus">koreanus</tp:taxon-name-part></tp:taxon-name></italic> from <italic><tp:taxon-name><tp:taxon-name-part taxon-name-part-type="genus" reg="Elasmopus">E.</tp:taxon-name-part> <tp:taxon-name-part taxon-name-part-type="species" reg="mutatus">mutatus</tp:taxon-name-part></tp:taxon-name></italic> based on four morphological characters: 1) antennae of <italic><tp:taxon-name><tp:taxon-name-part taxon-name-part-type="genus" reg="Elasmopus">E.</tp:taxon-name-part> <tp:taxon-name-part taxon-name-part-type="species" reg="koreanus">koreanus</tp:taxon-name-part></tp:taxon-name></italic> bear fewer setae than those of <italic><tp:taxon-name><tp:taxon-name-part taxon-name-part-type="genus" reg="Elasmopus">E.</tp:taxon-name-part> <tp:taxon-name-part taxon-name-part-type="species" reg="mutatus">mutatus</tp:taxon-name-part></tp:taxon-name></italic>; 2) male gnathopod 2 palmar margin ridge where tip of dactylus contacts lacks a robust seta in <italic><tp:taxon-name><tp:taxon-name-part taxon-name-part-type="genus" reg="Elasmopus">E.</tp:taxon-name-part> <tp:taxon-name-part taxon-name-part-type="species" reg="koreanus">koreanus</tp:taxon-name-part></tp:taxon-name></italic>, whereas it bears a robust seta in <italic><tp:taxon-name><tp:taxon-name-part taxon-name-part-type="genus" reg="Elasmopus">E.</tp:taxon-name-part> <tp:taxon-name-part taxon-name-part-type="species" reg="mutatus">mutatus</tp:taxon-name-part></tp:taxon-name></italic>; 3) posterior margin of male gnathopod 2 propodus covered with fewer setae in <italic><tp:taxon-name><tp:taxon-name-part taxon-name-part-type="genus" reg="Elasmopus">E.</tp:taxon-name-part> <tp:taxon-name-part taxon-name-part-type="species" reg="koreanus">koreanus</tp:taxon-name-part></tp:taxon-name></italic> than in <italic><tp:taxon-name><tp:taxon-name-part taxon-name-part-type="genus" reg="Elasmopus">E.</tp:taxon-name-part> <tp:taxon-name-part taxon-name-part-type="species" reg="mutatus">mutatus</tp:taxon-name-part></tp:taxon-name></italic>; and 4) uropod 3 inner ramus broader in <italic><tp:taxon-name><tp:taxon-name-part taxon-name-part-type="genus" reg="Elasmopus">E.</tp:taxon-name-part> <tp:taxon-name-part taxon-name-part-type="species" reg="koreanus">koreanus</tp:taxon-name-part></tp:taxon-name></italic> than in <italic><tp:taxon-name><tp:taxon-name-part taxon-name-part-type="genus" reg="Elasmopus">E.</tp:taxon-name-part> <tp:taxon-name-part taxon-name-part-type="species" reg="mutatus">mutatus</tp:taxon-name-part></tp:taxon-name></italic>. However, all examined male specimens in the present study possessed a robust seta on the palm of the gnathopod 2 at the point where the tip of the dactylus contacts. This suggests that either <xref ref-type="bibr" rid="B13">Kim and Kim (1991)</xref> overlooked this robust seta, or that the presence or absence of this robust seta represents intraspecific variation in <italic><tp:taxon-name><tp:taxon-name-part taxon-name-part-type="genus" reg="Elasmopus">E.</tp:taxon-name-part> <tp:taxon-name-part taxon-name-part-type="species" reg="koreanus">koreanus</tp:taxon-name-part></tp:taxon-name></italic>. Therefore, the presence or absence of this robust seta is not a diagnostic character distinguishing <italic><tp:taxon-name><tp:taxon-name-part taxon-name-part-type="genus" reg="Elasmopus">E.</tp:taxon-name-part> <tp:taxon-name-part taxon-name-part-type="species" reg="koreanus">koreanus</tp:taxon-name-part></tp:taxon-name></italic> from <italic><tp:taxon-name><tp:taxon-name-part taxon-name-part-type="genus" reg="Elasmopus">E.</tp:taxon-name-part> <tp:taxon-name-part taxon-name-part-type="species" reg="mutatus">mutatus</tp:taxon-name-part></tp:taxon-name></italic>. Additionally, regarding the broadness of the uropod 3 inner ramus, the length-to-width ratio in <italic><tp:taxon-name><tp:taxon-name-part taxon-name-part-type="genus" reg="Elasmopus">E.</tp:taxon-name-part> <tp:taxon-name-part taxon-name-part-type="species" reg="koreanus">koreanus</tp:taxon-name-part></tp:taxon-name></italic> ranged from 1.5 to 2.5. In <italic><tp:taxon-name><tp:taxon-name-part taxon-name-part-type="genus" reg="Elasmopus">E.</tp:taxon-name-part> <tp:taxon-name-part taxon-name-part-type="species" reg="mutatus">mutatus</tp:taxon-name-part></tp:taxon-name></italic>, this ratio was 2.1, which fell within the intraspecific variation range of <italic><tp:taxon-name><tp:taxon-name-part taxon-name-part-type="genus" reg="Elasmopus">E.</tp:taxon-name-part> <tp:taxon-name-part taxon-name-part-type="species" reg="koreanus">koreanus</tp:taxon-name-part></tp:taxon-name></italic>. Thus, <italic><tp:taxon-name><tp:taxon-name-part taxon-name-part-type="genus" reg="Elasmopus">E.</tp:taxon-name-part> <tp:taxon-name-part taxon-name-part-type="species" reg="koreanus">koreanus</tp:taxon-name-part></tp:taxon-name></italic> and <italic><tp:taxon-name><tp:taxon-name-part taxon-name-part-type="genus" reg="Elasmopus">E.</tp:taxon-name-part> <tp:taxon-name-part taxon-name-part-type="species" reg="mutatus">mutatus</tp:taxon-name-part></tp:taxon-name></italic> cannot be distinguished based on the broadness of the uropod 3 inner ramus. On the other hand, we propose newly found taxonomic features to distinguish the two species: 1) antennae of <italic><tp:taxon-name><tp:taxon-name-part taxon-name-part-type="genus" reg="Elasmopus">E.</tp:taxon-name-part> <tp:taxon-name-part taxon-name-part-type="species" reg="koreanus">koreanus</tp:taxon-name-part></tp:taxon-name></italic> bear fewer setae than those of <italic><tp:taxon-name><tp:taxon-name-part taxon-name-part-type="genus" reg="Elasmopus">E.</tp:taxon-name-part> <tp:taxon-name-part taxon-name-part-type="species" reg="mutatus">mutatus</tp:taxon-name-part></tp:taxon-name></italic>; 2) posterior margin of male gnathopod 2 propodus covered with fewer setae in <italic><tp:taxon-name><tp:taxon-name-part taxon-name-part-type="genus" reg="Elasmopus">E.</tp:taxon-name-part> <tp:taxon-name-part taxon-name-part-type="species" reg="koreanus">koreanus</tp:taxon-name-part></tp:taxon-name></italic> than in <italic><tp:taxon-name><tp:taxon-name-part taxon-name-part-type="genus" reg="Elasmopus">E.</tp:taxon-name-part> <tp:taxon-name-part taxon-name-part-type="species" reg="mutatus">mutatus</tp:taxon-name-part></tp:taxon-name></italic>; and 3) the longest seta on coxae 2 and 3 shorter than the width of each coxa in <italic><tp:taxon-name><tp:taxon-name-part taxon-name-part-type="genus" reg="Elasmopus">E.</tp:taxon-name-part> <tp:taxon-name-part taxon-name-part-type="species" reg="koreanus">koreanus</tp:taxon-name-part></tp:taxon-name></italic>, whereas longer in <italic><tp:taxon-name><tp:taxon-name-part taxon-name-part-type="genus" reg="Elasmopus">E.</tp:taxon-name-part> <tp:taxon-name-part taxon-name-part-type="species" reg="mutatus">mutatus</tp:taxon-name-part></tp:taxon-name></italic>.</p></tp:treatment-sec><tp:treatment-sec><!--Section generated to contain objects referenced in tp:taxon-treatment.--><fig id="F1" position="float" orientation="portrait"><object-id xmlns:xlink="http://www.w3.org/1999/xlink" content-type="doi" xlink:type="simple">10.3897/zookeys.1261.162923.figure1</object-id><object-id xmlns:xlink="http://www.w3.org/1999/xlink" content-type="arpha" xlink:type="simple">2B40EEA1-2030-5AFC-8F0A-BBAE83FF22A3</object-id><label>Figure 1.</label><caption><p>Map showing collecting sites of the examined specimens. Slashes within boxes indicate that two species were collected from the same site. <bold>A.</bold> Kannonzaki Coast, Kanagawa, the type locality of <italic><tp:taxon-name><tp:taxon-name-part taxon-name-part-type="genus" reg="Elasmopus">Elasmopus</tp:taxon-name-part> <tp:taxon-name-part taxon-name-part-type="species" reg="lumbiniger">lumbiniger</tp:taxon-name-part></tp:taxon-name></italic> sp. nov.; <bold>B.</bold> Arasaki Coast, Kanagawa; <bold>C.</bold> Uchiura Beach, Chiba; <bold>D.</bold> Shirahama, Chiba; <bold>E.</bold> Ono Beach, Shizuoka; <bold>F.</bold> Ôura Beach, Shikinejima Island, Tokyo; <bold>G.</bold> Yakengahama Beach, Hachijojima Island, Tokyo; <bold>H.</bold> Uradome Beach, Tottori; <bold>I.</bold> Takurazaki, Wakayama; <bold>J.</bold> Kaichu Doro, Okinawa Island, Okinawa, the type locality of <italic><tp:taxon-name><tp:taxon-name-part taxon-name-part-type="genus" reg="Elasmopus">E.</tp:taxon-name-part> <tp:taxon-name-part taxon-name-part-type="species" reg="mukuinu">mukuinu</tp:taxon-name-part></tp:taxon-name></italic>; <bold>K.</bold> Songjeonggudeokpo-gil, Busan.</p></caption><graphic xmlns:xlink="http://www.w3.org/1999/xlink" xlink:href="zookeys-1261-307_article-162923__-g001.jpg" position="float" orientation="portrait" xlink:type="simple" id="oo_1482586.jpg"><uri content-type="original_file" xlink:type="simple">https://binary.pensoft.net/fig/1482586</uri></graphic></fig></tp:treatment-sec><ref-list><ref id="B13"><mixed-citation xmlns:xlink="http://www.w3.org/1999/xlink" xlink:type="simple"><person-group><name name-style="western"><surname>Kim</surname><given-names>W</given-names></name><name name-style="western"><surname>Kim</surname><given-names>CB</given-names></name></person-group> (<year>1991</year>) <article-title>The Marine Amphipod Crustaceans of Ullreung Island, Korea: Part III.</article-title><source>Tongmul Hakhoe Chi</source><volume>34</volume>: <fpage>323</fpage>–<lpage>337</lpage>.</mixed-citation></ref><ref id="B26"><mixed-citation xmlns:xlink="http://www.w3.org/1999/xlink" xlink:type="simple"><person-group><name name-style="western"><surname>Shin</surname><given-names>S-Y</given-names></name><name name-style="western"><surname>Choi</surname><given-names>J-H</given-names></name><name name-style="western"><surname>Kim</surname><given-names>J</given-names></name><name name-style="western"><surname>Kim</surname><given-names>K-W</given-names></name><name name-style="western"><surname>Han</surname><given-names>S-H</given-names></name><name name-style="western"><surname>Kim</surname><given-names>Y-H</given-names></name></person-group> (<year>2025</year>) <article-title>The marine amphipods (<tp:taxon-name><tp:taxon-name-part taxon-name-part-type="phylum">Arthropoda</tp:taxon-name-part></tp:taxon-name>: <tp:taxon-name><tp:taxon-name-part taxon-name-part-type="subphylum">Crustacea</tp:taxon-name-part></tp:taxon-name>: <tp:taxon-name><tp:taxon-name-part taxon-name-part-type="class">Malacostraca</tp:taxon-name-part></tp:taxon-name>) fauna from Ulleungdo Island in Korea.</article-title><source>Journal of Species Research</source><volume>1</volume>: <fpage>48</fpage>–<lpage>73</lpage>. <ext-link xlink:href="10.12651/JSR.2025.14.1.048" ext-link-type="doi" xlink:type="simple">https://doi.org/10.12651/JSR.2025.14.1.048</ext-link></mixed-citation></ref><ref id="B14"><mixed-citation xmlns:xlink="http://www.w3.org/1999/xlink" xlink:type="simple"><person-group><name name-style="western"><surname>Kim</surname><given-names>K-W</given-names></name><name name-style="western"><surname>Zhang</surname><given-names>X</given-names></name><name name-style="western"><surname>Choi</surname><given-names>J-H</given-names></name><name name-style="western"><surname>Kim</surname><given-names>J</given-names></name><name name-style="western"><surname>Shin</surname><given-names>S-Y</given-names></name><name name-style="western"><surname>Kim</surname><given-names>Y-H</given-names></name></person-group> (<year>2023</year>) <article-title>Amphipods (<tp:taxon-name><tp:taxon-name-part taxon-name-part-type="subphylum">Crustacea</tp:taxon-name-part></tp:taxon-name>: <tp:taxon-name><tp:taxon-name-part taxon-name-part-type="class">Malacostraca</tp:taxon-name-part></tp:taxon-name>) fauna from Chujado Island in Korea.</article-title><source>Journal of Species Research</source><volume>1</volume>: <fpage>1</fpage>–<lpage>26</lpage>. <ext-link xlink:href="10.12651/JSR.2023.12.1.001" ext-link-type="doi" xlink:type="simple">https://doi.org/10.12651/JSR.2023.12.1.001</ext-link></mixed-citation></ref></ref-list></tp:taxon-treatment>
