# Supplementary material for: ﻿Taxonomy of the genus Elasmopus (Crustacea, Amphipoda) in Japan and South Korea, with description of a new species
Source: Zookeys. 2025 Dec 2;1261:307–35. doi: 10.3897/zookeys.1261.162923 (PMC12690381; doi:10.3897/zookeys.1261.162923)
Supplement: XML Treatment for Elasmopus lumbiniger [file zookeys.1261.162923-treatment2.xml]

<!DOCTYPE tp:taxon-treatment
  PUBLIC "-//TaxonX//DTD Taxonomic Treatment Publishing DTD v0 20100105//EN" "tax-treatment-NSO.dtd">
<tp:taxon-treatment xmlns:tp="http://www.plazi.org/taxpub"><tp:treatment-meta><kwd-group><label>Taxon classification</label><kwd>
                <named-content content-type="kingdom">Animalia</named-content>
              </kwd><kwd>
                <named-content content-type="order">Amphipoda</named-content>
              </kwd><kwd>
                <named-content content-type="family">Maeridae</named-content>
              </kwd></kwd-group><mixed-citation publication-type="journal"><person-group><name><surname>Yoshimura</surname><given-names>Hiro</given-names></name><name><surname>Lee</surname><given-names>Chi-Woo</given-names></name><name><surname>Tomikawa</surname><given-names>Ko</given-names></name></person-group><article-title>﻿Taxonomy of the genus <italic><tp:taxon-name><tp:taxon-name-part taxon-name-part-type="genus" reg="Elasmopus">Elasmopus</tp:taxon-name-part></tp:taxon-name></italic> (<tp:taxon-name><tp:taxon-name-part taxon-name-part-type="subphylum">Crustacea</tp:taxon-name-part></tp:taxon-name>, <tp:taxon-name><tp:taxon-name-part taxon-name-part-type="order">Amphipoda</tp:taxon-name-part></tp:taxon-name>) in Japan and South Korea, with description of a new species</article-title><source>Zookeys</source><day>02</day><month>12</month><year>2025</year><volume>1261</volume><fpage>307</fpage><lpage>335</lpage><pub-id pub-id-type="doi">10.3897/zookeys.1261.162923</pub-id></mixed-citation></tp:treatment-meta><tp:nomenclature><label>﻿</label><tp:taxon-name><object-id xmlns:xlink="http://www.w3.org/1999/xlink" content-type="arpha" xlink:type="simple">A6AB1033-296A-5F52-9BB1-FAE054DAA466</object-id>
              <tp:taxon-name-part taxon-name-part-type="genus" reg="Elasmopus">Elasmopus</tp:taxon-name-part>
              <tp:taxon-name-part taxon-name-part-type="species" reg="lumbiniger">lumbiniger</tp:taxon-name-part>
              <object-id xmlns:xlink="http://www.w3.org/1999/xlink" content-type="zoobank" xlink:type="simple">https://zoobank.org/E0DF25E4-5009-4BC2-96C8-5434657629B2</object-id>
            </tp:taxon-name><tp:taxon-status xmlns:xlink="http://www.w3.org/1999/xlink" xlink:type="simple">sp. nov.</tp:taxon-status><xref ref-type="fig" rid="F6">Figs 6</xref><xref ref-type="fig" rid="F7">, 7</xref><xref ref-type="fig" rid="F8">, 8</xref><xref ref-type="fig" rid="F9">, 9</xref><xref ref-type="fig" rid="F10">, 10</xref><xref ref-type="fig" rid="F11">, 11</xref><xref ref-type="fig" rid="F12">, 12 [New Japanese name: Sewata-iso-yokoebi]</xref></tp:nomenclature><tp:treatment-sec sec-type="type material" id="SECID0EM6BG"><title>Type material.</title><p><bold><italic>Holotype</italic></bold>: • male, 9.8 mm (<abbrev xmlns:xlink="http://www.w3.org/1999/xlink" content-type="institution" xlink:title="National Museum of Nature and Science, Tsukuba" id="ABBRID0EX6BG" xlink:type="simple">NSMT</abbrev>-Cr 33064), Kannonzaki Coast, Yokosuka, Kanagawa, Japan (<named-content xmlns:xlink="http://www.w3.org/1999/xlink" content-type="dwc:verbatimCoordinates" xlink:type="simple"><named-content content-type="geo-json" specific-use="{&#34;type&#34;:&#34;Point&#34;,&#34;coordinates&#34;:[139.743600,35.259200]}" id="NCID0EAAAI" xlink:type="simple">35.2592°N, 139.7436°E</named-content></named-content>) (Fig. <xref ref-type="fig" rid="F1">1A</xref>), shallow subtidal zone, rocky shore, among holdfast of the brown alga <italic><tp:taxon-name><tp:taxon-name-part taxon-name-part-type="genus" reg="Eisenia">Eisenia</tp:taxon-name-part> <tp:taxon-name-part taxon-name-part-type="species" reg="bicyclis">bicyclis</tp:taxon-name-part></tp:taxon-name></italic>, 4 February 2023, H. Yoshimura coll. <bold><italic>Paratypes</italic></bold>: • male, 10.4, 9.9, 8.5 mm (<abbrev xmlns:xlink="http://www.w3.org/1999/xlink" content-type="institution" xlink:title="National Museum of Nature and Science, Tsukuba" id="ABBRID0EXAAI" xlink:type="simple">NSMT</abbrev>-Cr 33065–33067), ovigerous female, 8.7 mm (<abbrev xmlns:xlink="http://www.w3.org/1999/xlink" content-type="institution" xlink:title="National Museum of Nature and Science, Tsukuba" id="ABBRID0E3AAI" xlink:type="simple">NSMT</abbrev>-Cr 33068), same data as for the holotype; • male, 9.6, 7.1 mm (<abbrev xmlns:xlink="http://www.w3.org/1999/xlink" content-type="institution" xlink:title="National Museum of Nature and Science, Tsukuba" id="ABBRID0EBBAI" xlink:type="simple">NSMT</abbrev>-Cr 33069, 33070), female, 5.9 mm (<abbrev xmlns:xlink="http://www.w3.org/1999/xlink" content-type="institution" xlink:title="National Museum of Nature and Science, Tsukuba" id="ABBRID0EGBAI" xlink:type="simple">NSMT</abbrev>-Cr 33071), Kannonzaki Coast, Yokosuka, Kanagawa, Japan (<named-content xmlns:xlink="http://www.w3.org/1999/xlink" content-type="dwc:verbatimCoordinates" xlink:type="simple"><named-content content-type="geo-json" specific-use="{&#34;type&#34;:&#34;Point&#34;,&#34;coordinates&#34;:[139.743200,35.259200]}" id="NCID0EOBAI" xlink:type="simple">35.2592°N, 139.7432°E</named-content></named-content>) (Fig. <xref ref-type="fig" rid="F1">1A</xref>), shallow subtidal zone, rocky shore, among holdfast of the brown alga <italic><tp:taxon-name><tp:taxon-name-part taxon-name-part-type="genus" reg="Sargassum">Sargassum</tp:taxon-name-part></tp:taxon-name></italic> sp., 22 April 2023, H. Yoshimura coll.; • male, 7.0 mm (<abbrev xmlns:xlink="http://www.w3.org/1999/xlink" content-type="institution" xlink:title="National Museum of Nature and Science, Tsukuba" id="ABBRID0E5BAI" xlink:type="simple">NSMT</abbrev>-Cr 33072), Arasaki Coast, Yokosuka, Kanagawa, Japan (<named-content xmlns:xlink="http://www.w3.org/1999/xlink" content-type="dwc:verbatimCoordinates" xlink:type="simple"><named-content content-type="geo-json" specific-use="{&#34;type&#34;:&#34;Point&#34;,&#34;coordinates&#34;:[139.599600,35.194700]}" id="NCID0EGCAI" xlink:type="simple">35.1947°N, 139.5996°E</named-content></named-content>) (Fig. <xref ref-type="fig" rid="F1">1B</xref>), shallow subtidal zone, rocky shore, among the red alga <italic><tp:taxon-name><tp:taxon-name-part taxon-name-part-type="genus" reg="Corallina">Corallina</tp:taxon-name-part></tp:taxon-name></italic> sp., 2 September 2023, H. Yoshimura coll.; • male, 13.8 mm (<abbrev xmlns:xlink="http://www.w3.org/1999/xlink" content-type="institution" xlink:title="National Museum of Nature and Science, Tsukuba" id="ABBRID0EWCAI" xlink:type="simple">NSMT</abbrev>-Cr 33073: Fig. <xref ref-type="fig" rid="F6">6A</xref>), Uchiura Beach, Kamogawa, Chiba, Japan (<named-content xmlns:xlink="http://www.w3.org/1999/xlink" content-type="dwc:verbatimCoordinates" xlink:type="simple"><named-content content-type="geo-json" specific-use="{&#34;type&#34;:&#34;Point&#34;,&#34;coordinates&#34;:[140.189300,35.126200]}" id="NCID0ECDAI" xlink:type="simple">35.1262°N, 140.1893°E</named-content></named-content>) (Fig. <xref ref-type="fig" rid="F1">1C</xref>), shallow subtidal zone, rocky shore, among the red alga <italic><tp:taxon-name><tp:taxon-name-part taxon-name-part-type="genus" reg="Corallina">Corallina</tp:taxon-name-part></tp:taxon-name></italic> sp., 18 June 2022, H. Yoshimura coll.; • male, 10.0 mm (<abbrev xmlns:xlink="http://www.w3.org/1999/xlink" content-type="institution" xlink:title="National Museum of Nature and Science, Tsukuba" id="ABBRID0ESDAI" xlink:type="simple">NSMT</abbrev>-Cr 33074), Shirahama, Minamiboso, Chiba, Japan (<named-content xmlns:xlink="http://www.w3.org/1999/xlink" content-type="dwc:verbatimCoordinates" xlink:type="simple"><named-content content-type="geo-json" specific-use="{&#34;type&#34;:&#34;Point&#34;,&#34;coordinates&#34;:[139.886200,34.903100]}" id="NCID0E1DAI" xlink:type="simple">34.9031°N, 139.8862°E</named-content></named-content>) (Fig. <xref ref-type="fig" rid="F1">1D</xref>), intertidial zone, rocky shore, 5 June 2023, H. Ogawa coll.; • female, 12.6, 10.3 mm (<abbrev xmlns:xlink="http://www.w3.org/1999/xlink" content-type="institution" xlink:title="National Museum of Nature and Science, Tsukuba" id="ABBRID0EDEAI" xlink:type="simple">NSMT</abbrev>-Cr 33075: Fig. <xref ref-type="fig" rid="F6">6B</xref>, <abbrev xmlns:xlink="http://www.w3.org/1999/xlink" content-type="institution" xlink:title="National Museum of Nature and Science, Tsukuba" id="ABBRID0EMEAI" xlink:type="simple">NSMT</abbrev>-Cr 33076), Takurazaki, Wakayama, Wakayama, Japan (<named-content xmlns:xlink="http://www.w3.org/1999/xlink" content-type="dwc:verbatimCoordinates" xlink:type="simple"><named-content content-type="geo-json" specific-use="{&#34;type&#34;:&#34;Point&#34;,&#34;coordinates&#34;:[135.060500,34.267100]}" id="NCID0EUEAI" xlink:type="simple">34.2671°N, 135.0605°E</named-content></named-content>) (Fig. <xref ref-type="fig" rid="F1">1I</xref>), shallow subtidal zone, rocky shore, under the stone, 10 May 2024, H. Yoshimura coll.; • male, 10.0 mm (<abbrev xmlns:xlink="http://www.w3.org/1999/xlink" content-type="institution" xlink:title="National Museum of Nature and Science, Tsukuba" id="ABBRID0E4EAI" xlink:type="simple">NSMT</abbrev>-Cr 33077), female, 7.9 mm (<abbrev xmlns:xlink="http://www.w3.org/1999/xlink" content-type="institution" xlink:title="National Museum of Nature and Science, Tsukuba" id="ABBRID0ECFAI" xlink:type="simple">NSMT</abbrev>-Cr 33078), Uradome Beach, Iwami, Tottori, Japan (<named-content xmlns:xlink="http://www.w3.org/1999/xlink" content-type="dwc:verbatimCoordinates" xlink:type="simple"><named-content content-type="geo-json" specific-use="{&#34;type&#34;:&#34;Point&#34;,&#34;coordinates&#34;:[134.319800,35.592100]}" id="NCID0EKFAI" xlink:type="simple">35.5921°N, 134.3198°E</named-content></named-content>) (Fig. <xref ref-type="fig" rid="F1">1H</xref>), shallow subtidal zone, rocky shore, among sporophyll of the brown alga <italic><tp:taxon-name><tp:taxon-name-part taxon-name-part-type="genus" reg="Undaria">Undaria</tp:taxon-name-part> <tp:taxon-name-part taxon-name-part-type="species" reg="pinnatifida">pinnatifida</tp:taxon-name-part></tp:taxon-name></italic> lying on the sea bottom, 16 June 2024, H. Ogawa, Y. Mukaida, M. Ooga, and H. Yoshimura coll.</p><fig id="F6" position="float" orientation="portrait"><object-id xmlns:xlink="http://www.w3.org/1999/xlink" content-type="doi" xlink:type="simple">10.3897/zookeys.1261.162923.figure6</object-id><object-id xmlns:xlink="http://www.w3.org/1999/xlink" content-type="arpha" xlink:type="simple">99A9936F-A39B-5A38-B95B-9C016A232E49</object-id><label>Figure 6.</label><caption><p><italic><tp:taxon-name><tp:taxon-name-part taxon-name-part-type="genus" reg="Elasmopus">Elasmopus</tp:taxon-name-part> <tp:taxon-name-part taxon-name-part-type="species" reg="lumbiniger">lumbiniger</tp:taxon-name-part></tp:taxon-name></italic> sp. nov. <bold>A.</bold> Paratype male, 13.8 mm (<abbrev xmlns:xlink="http://www.w3.org/1999/xlink" content-type="institution" xlink:title="National Museum of Nature and Science, Tsukuba" id="ABBRID0ETGAI" xlink:type="simple">NSMT</abbrev>-Cr 33073), lateral view; <bold>B.</bold> Paratype female, 12.6 mm (<abbrev xmlns:xlink="http://www.w3.org/1999/xlink" content-type="institution" xlink:title="National Museum of Nature and Science, Tsukuba" id="ABBRID0E1GAI" xlink:type="simple">NSMT</abbrev>-Cr 33075), lateral view. Scale bar: 1.0 mm.</p></caption><graphic xmlns:xlink="http://www.w3.org/1999/xlink" xlink:href="zookeys-1261-307_article-162923__-g006.jpg" position="float" orientation="portrait" xlink:type="simple" id="oo_1482591.jpg"><uri content-type="original_file" xlink:type="simple">https://binary.pensoft.net/fig/1482591</uri></graphic></fig></tp:treatment-sec><tp:treatment-sec sec-type="diagnosis" id="SECID0EEHAI"><title>Diagnosis.</title><p>Epimeral plate 3 posteroventral corner produced into well-developed acute spine. Antenna 1 peduncles bearing slender setae on lateral and medial margins, with tri-articulate accessory flagellum. Mandibular palp article 3 short. Gnathopod 2 carpus anterodistal corner with slender setae, length of the longest seta reaching 0.8–1.1 and 0.9–1.1 × width of carpus in male and female. Male gnathopod 2 propodus posterior margin and inner surface with dense slender setae, length of the longest seta reaching 0.9 × width of propodus, palmar margin with trapezoidal hump near hinge of dactylus, mid-palmer margin with ridge. Pereopods 5–7 basis posterior margin smooth, without long setae. Telson cleft, border than long; lobe trapezoid, with shallow incision at apex, each lobe bearing one plumose and 4–6 robust setae apically.</p></tp:treatment-sec><tp:treatment-sec sec-type="description" id="SECID0EJHAI"><title>Description of male</title><p><bold>(holotype, <abbrev xmlns:xlink="http://www.w3.org/1999/xlink" content-type="institution" xlink:title="National Museum of Nature and Science, Tsukuba" id="ABBRID0ERHAI" xlink:type="simple">NSMT</abbrev>-Cr 33064). <italic>Body</italic></bold> (Fig. <xref ref-type="fig" rid="F7">7A</xref>): smooth, not carinate, with a few short setae dorsally on pereon and abdomen. <bold><italic>Head</italic></bold>: eyes oval; lateral cephalic lobe broad, anteroventral margin with notch; dorsal surface with a few short setae. <bold><italic>Epimeral plates 1–3</italic></bold> (Fig. <xref ref-type="fig" rid="F7">7B–D</xref>): each ventral margin with one cluster and one single robust seta, two clusters and one single robust seta, and two clusters and five robust setae, respectively; each posterior margin with three or four, four and four short setae, respectively; posteroventral corner of epimeral plates 1 and 2 weakly produced, epimeral plate 3 produced into well-developed acute spine.</p><fig id="F7" position="float" orientation="portrait"><object-id xmlns:xlink="http://www.w3.org/1999/xlink" content-type="doi" xlink:type="simple">10.3897/zookeys.1261.162923.figure7</object-id><object-id xmlns:xlink="http://www.w3.org/1999/xlink" content-type="arpha" xlink:type="simple">0B5FD2A9-C876-5EF6-A1A0-4A0A80DEA916</object-id><label>Figure 7.</label><caption><p><italic><tp:taxon-name><tp:taxon-name-part taxon-name-part-type="genus" reg="Elasmopus">Elasmopus</tp:taxon-name-part> <tp:taxon-name-part taxon-name-part-type="species" reg="lumbiniger">lumbiniger</tp:taxon-name-part></tp:taxon-name></italic> sp. nov. holotype male, 9.8 mm (<abbrev xmlns:xlink="http://www.w3.org/1999/xlink" content-type="institution" xlink:title="National Museum of Nature and Science, Tsukuba" id="ABBRID0EZIAI" xlink:type="simple">NSMT</abbrev>-Cr 33064). <bold>A.</bold> Body, lateral view; <bold>B.</bold> Right epimeral plate 1, lateral view; <bold>C.</bold> Right epimeral plate 2, lateral view; <bold>D.</bold> Right epimeral plate 3, lateral view. Scale bars: 1.0 mm (<bold>A</bold>); 0.5 mm (<bold>B–D</bold>).</p></caption><graphic xmlns:xlink="http://www.w3.org/1999/xlink" xlink:href="zookeys-1261-307_article-162923__-g007.jpg" position="float" orientation="portrait" xlink:type="simple" id="oo_1482592.jpg"><uri content-type="original_file" xlink:type="simple">https://binary.pensoft.net/fig/1482592</uri></graphic></fig><p><bold><italic>Antenna 1</italic></bold> (Fig. <xref ref-type="fig" rid="F8">8A</xref>): length 0.55 × body length; peduncular articles 1–3 in length ratio of 1.1: 1.0: 0.6, with slender setae on lateral and medial margin; peduncular article 1 with three robust setae on posteroproximal margin, robust seta on posterodistal corner; accessory flagellum tri-articulate, accessory flagellar article 3 tiny; primary flagellum 34-articulate, with slender setae. <bold><italic>Antenna 2</italic></bold> (Fig. <xref ref-type="fig" rid="F8">8B</xref>): length 0.5 × antenna 1; peduncular article 2 with six short spines on anterodistal corner, gland cone of peduncular article 2 exceeding distal margin of peduncular article 3; peduncular article 4 slightly longer than 5, with slender setae on lateral and medial margins; flagellum 13-articulate, with slender setae.</p><fig id="F8" position="float" orientation="portrait"><object-id xmlns:xlink="http://www.w3.org/1999/xlink" content-type="doi" xlink:type="simple">10.3897/zookeys.1261.162923.figure8</object-id><object-id xmlns:xlink="http://www.w3.org/1999/xlink" content-type="arpha" xlink:type="simple">00E3F1DA-4F77-50AD-ABD9-DA317421609D</object-id><label>Figure 8.</label><caption><p><italic><tp:taxon-name><tp:taxon-name-part taxon-name-part-type="genus" reg="Elasmopus">Elasmopus</tp:taxon-name-part> <tp:taxon-name-part taxon-name-part-type="species" reg="lumbiniger">lumbiniger</tp:taxon-name-part></tp:taxon-name></italic> sp. nov. <bold>A, B, D–J.</bold> Holotype male, 9.8 mm (<abbrev xmlns:xlink="http://www.w3.org/1999/xlink" content-type="institution" xlink:title="National Museum of Nature and Science, Tsukuba" id="ABBRID0EWKAI" xlink:type="simple">NSMT</abbrev>-Cr 33064); <bold>C.</bold> Paratype male, 9.9 mm (<abbrev xmlns:xlink="http://www.w3.org/1999/xlink" content-type="institution" xlink:title="National Museum of Nature and Science, Tsukuba" id="ABBRID0E4KAI" xlink:type="simple">NSMT</abbrev>-Cr 33066). <bold>A.</bold> Right antenna 1, medial view; <bold>B.</bold> Left antenna 2, lateral view; <bold>C.</bold> Upper lip, anterior view; <bold>D, E.</bold> Incisor, lacinia mobilis, accessory setal row and molar process of left and right mandible, medial view; <bold>F.</bold> Left mandibular palp, medial view; <bold>G.</bold> Lower lip, ventral view; <bold>H.</bold> Right maxilla 1, dorsal view; <bold>I.</bold> Right maxilla 2, dorsal view; <bold>J.</bold> Maxilliped, dorsal view. Scale bars: 0.5 mm (<bold>A, B</bold>); 0.1 mm (<bold>C–J</bold>).</p></caption><graphic xmlns:xlink="http://www.w3.org/1999/xlink" xlink:href="zookeys-1261-307_article-162923__-g008.jpg" position="float" orientation="portrait" xlink:type="simple" id="oo_1482593.jpg"><uri content-type="original_file" xlink:type="simple">https://binary.pensoft.net/fig/1482593</uri></graphic></fig><p><bold><italic>Mouthparts</italic>.</bold> As holotype upper lip missing, that of paratype (male, 9.9 mm, <abbrev xmlns:xlink="http://www.w3.org/1999/xlink" content-type="institution" xlink:title="National Museum of Nature and Science, Tsukuba" id="ABBRID0EEMAI" xlink:type="simple">NSMT</abbrev>-Cr 33066) illustrated. <bold><italic>Upper lip</italic></bold> (Fig. <xref ref-type="fig" rid="F8">8C</xref>) with rounded anterior margin, bearing fine setae. <bold><italic>Mandible</italic></bold> (Fig. <xref ref-type="fig" rid="F8">8D–F</xref>) with left and right incisors two and four teeth, respectively; left lacinia mobilis five teeth and right lacinia mobilis four teeth; accessory setal row three setae on the left and four setae on the right; molar process well developed, triturative; palp (Fig. <xref ref-type="fig" rid="F8">8F</xref>) well developed, tri-articulate; palp article 1 without setae, article 2 with ten setae, article 3 falcate, length 3.0 × width. <bold><italic>Lower lip</italic></bold> (Fig. <xref ref-type="fig" rid="F8">8G</xref>) with outer lobes laterally expanded, bearing apical setae; inner lobes ovate, apically covered with setae. <bold><italic>Maxilla 1</italic></bold> (Fig. <xref ref-type="fig" rid="F8">8H</xref>) with inner plate bearing two plumose setae apically; outer plate with seven robust dentate setae; palp bi-articulate, article 1 marginally bare, article 2 with numerous apical and subapical setae, outer margin bare. <bold><italic>Maxilla 2</italic></bold> (Fig. <xref ref-type="fig" rid="F8">8I</xref>) with inner plate bearing long apical setae, with setae on outer and inner margins; outer plate bearing long apical setae, with setae on outer margin. <bold><italic>Maxilliped</italic></bold> (Fig. <xref ref-type="fig" rid="F8">8J</xref>) with inner plate bearing plumose setae apically; outer plate obovate, with spatula plumose setae on apical and inner margins, reaching more than half of palp article 2; palp article 1 with two setae on inner margin, with seta on outer margin; palp article 2 slender, lined with setae on inner margin, outer margin bare; nail of palp article 4 distinct.</p><p><bold><italic>Gnathopod 1</italic></bold> (Fig. <xref ref-type="fig" rid="F9">9A–D</xref>): subchelate; coxa anteroventral corner weakly produced, anterior margin weakly concave, ventral margin with long and short setae; basis with long setae on posterior margin and medial surface; carpus subequal in length to propodus, with slender setae on anterodistal corner, with dense pinnate sided setulated setae on medial surface and posterior margin; propodus with six clusters of setae on anterior margin, with seven clusters of setae on medial surface; palmar margin (Fig. <xref ref-type="fig" rid="F9">9C, D</xref>) almost transverse, minutely serrate, with rows of robust setae on medial and lateral palmar submargins, palmar corner with two long robust setae; dactylus with slender seta on anteroproximal margin, with six small setae on lateral margin, with spatulate seta and slender seta laterally at the base of nail. <bold><italic>Gnathopod 2</italic></bold> (Fig. <xref ref-type="fig" rid="F9">9E–G</xref>): subchelate; coxa with long and short setae on ventral margin, of which two long setae retrorse; basis with long setae on posterior margin; merus distoventral corner subquadrate bearing long setae; carpus with slender setae on anterodistal corner, length of these setae 0.9 × width of carpus, with dense setae on posterior margin; propodus with five clusters, two pairs and two single setae on anterolateral submargin, length of these setae 0.4 × width of propodus, anteromedial submargin with eight clusters of setae; lateral palmar margin weakly concave with trapezoidal hump (Fig. <xref ref-type="fig" rid="F9">9G</xref>) on near insertion of dactylus, with one clusters, three pairs and one single setae on lateral surface, with six and seven robust setae on lateral and medial margins, respectively; mid-palmar margin with ridge; posterior margin with row of plumose setae, the proximal seta longer than the distal seta, length of the longest seta 0.9 × width of propodus; dactylus strongly curved, subacute, length 0.6 × length of propodus, with seta on anteroproximal margin.</p><fig id="F9" position="float" orientation="portrait"><object-id xmlns:xlink="http://www.w3.org/1999/xlink" content-type="doi" xlink:type="simple">10.3897/zookeys.1261.162923.figure9</object-id><object-id xmlns:xlink="http://www.w3.org/1999/xlink" content-type="arpha" xlink:type="simple">2F6599F4-6414-577F-8053-7251A7D3A506</object-id><label>Figure 9.</label><caption><p><italic><tp:taxon-name><tp:taxon-name-part taxon-name-part-type="genus" reg="Elasmopus">Elasmopus</tp:taxon-name-part> <tp:taxon-name-part taxon-name-part-type="species" reg="lumbiniger">lumbiniger</tp:taxon-name-part></tp:taxon-name></italic> sp. nov. holotype male, 9.8 mm (<abbrev xmlns:xlink="http://www.w3.org/1999/xlink" content-type="institution" xlink:title="National Museum of Nature and Science, Tsukuba" id="ABBRID0EEPAI" xlink:type="simple">NSMT</abbrev>-Cr 33064). <bold>A.</bold> Right gnathopod 1, medial view; <bold>B.</bold> Left gnathopod 1, lateral view; <bold>C.</bold> Palmar margin of right gnathopod 1 propodus, medial view; <bold>D.</bold> Palmar margin of left gnathopod 1 propodus, lateral view; <bold>E.</bold> Right gnathopod 2, medial view; <bold>F.</bold> Left gnathopod 2, lateral view, coxal gill omitted; <bold>G.</bold> Hump on right gnathopod 2 propodus, medial view. Gnathopod 2 coxal gill omitted. Scale bars: 0.5 mm (<bold>A, B, E, F</bold>); 0.1 mm (<bold>C, D, G</bold>).</p></caption><graphic xmlns:xlink="http://www.w3.org/1999/xlink" xlink:href="zookeys-1261-307_article-162923__-g009.jpg" position="float" orientation="portrait" xlink:type="simple" id="oo_1482594.jpg"><uri content-type="original_file" xlink:type="simple">https://binary.pensoft.net/fig/1482594</uri></graphic></fig><p><bold><italic>Pereopod 3</italic></bold> (Fig. <xref ref-type="fig" rid="F10">10A</xref>): coxa longer than broad, ventral margin with numerous short and a few long setae, of which long seta retrorse; posterior margins of basis with long slender and robust setae, merus with slender setae, carpus and propodus with robust and slender setae; dactylus with plumose seta on anteroproximal margin, with one robust and two slender setae at the base of nail. <bold><italic>Pereopod 4</italic></bold> (Fig. <xref ref-type="fig" rid="F10">10B</xref>): coxa expanded with posterior concavity, ventral margin arched bearing numerous short and a few long setae, of which long seta retrorse; posterior margins of basis with long slender and robust setae, merus with slender setae, carpus and propodus with robust and slender setae; dactylus with plumose seta on anteroproximal margin, with one robust and two slender setae at the base of nail. <bold><italic>Pereopod 5</italic></bold> (Fig. <xref ref-type="fig" rid="F10">10C</xref>): coxa bilobed, ventral margin of posterior lobe with two robust setae, posterior margin of posterior lobe with five short setae; basis broad, subrectangular, posterior margin smooth, with numerous short setae; anterior and posterior margins of carpus with robust setae; propodus with robust setae on anterior margin, with one cluster setae on posteromedial submargin; dactylus with plumose seta on posteroproximal margin, with one robust and two slender setae at the base of nail. <bold><italic>Pereopod 6</italic></bold> (Fig. <xref ref-type="fig" rid="F10">10D</xref>): coxa bilobed, anterior margin of anterior lobe with slender setae, ventral margin of posterior lobe with three robust setae, posterior margin of posterior lobe with five short setae; basis weakly expanded proximally, tapering distally, posterior margin smooth with numerous short setae; anterior margin of carpus with robust and slender setae, posterior margin with robust setae; anterior margin of propodus with robust setae, with two clusters setae on posteromedial submargin; dactylus with plumose seta on posteroproximal margin, with one robust seta and two slender setae at the base of nail. <bold><italic>Pereopod 7</italic></bold> (Fig. <xref ref-type="fig" rid="F10">10E</xref>): coxa rounded, with slender setae on anterior and short setae on posterior margins; basis expanded, subovate, posterior margin rounded, smooth, with numerous short setae; anterior and posterior margins of carpus with robust and slender setae; anterior margin of propodus with robust and slender setae, with three clusters setae on posteromedial submargin; dactylus with plumose seta on posteroproximal margin, with one robust and two slender setae at the base of nail.</p><fig id="F10" position="float" orientation="portrait"><object-id xmlns:xlink="http://www.w3.org/1999/xlink" content-type="doi" xlink:type="simple">10.3897/zookeys.1261.162923.figure10</object-id><object-id xmlns:xlink="http://www.w3.org/1999/xlink" content-type="arpha" xlink:type="simple">794CDC75-7648-5E1C-ACF0-8A99167A9FC1</object-id><label>Figure 10.</label><caption><p><italic><tp:taxon-name><tp:taxon-name-part taxon-name-part-type="genus" reg="Elasmopus">Elasmopus</tp:taxon-name-part> <tp:taxon-name-part taxon-name-part-type="species" reg="lumbiniger">lumbiniger</tp:taxon-name-part></tp:taxon-name></italic> sp. nov. holotype male, 9.8 mm (<abbrev xmlns:xlink="http://www.w3.org/1999/xlink" content-type="institution" xlink:title="National Museum of Nature and Science, Tsukuba" id="ABBRID0E1RAI" xlink:type="simple">NSMT</abbrev>-Cr 33064). <bold>A–E.</bold> Left pereopod 3–7, lateral view, coxal gills omitted; <bold>F.</bold> Left pleopod 1, posterior view; <bold>G.</bold> Retinacula of left pleopod 1, posterior view; <bold>H.</bold> Left pleopod 2, anterior view; <bold>I.</bold> Retinacula of left pleopod 2, anterior view; <bold>J.</bold> Left pleopod 3, anterior view; <bold>K.</bold> Retinacula of left pleopod 3, anterior view. Scale bars: 0.5 mm (<bold>A–F, H, J</bold>); 0.02 mm (<bold>G, I, K</bold>).</p></caption><graphic xmlns:xlink="http://www.w3.org/1999/xlink" xlink:href="zookeys-1261-307_article-162923__-g010.jpg" position="float" orientation="portrait" xlink:type="simple" id="oo_1482595.jpg"><uri content-type="original_file" xlink:type="simple">https://binary.pensoft.net/fig/1482595</uri></graphic></fig><p>Coxal gills on gnathopod 2 and pereopods 3–6.</p><p><bold><italic>Pleopods</italic></bold> (Fig. <xref ref-type="fig" rid="F10">10F–K</xref>): peduncles with long setae, inner distal corner of peduncle with two retinacula (Fig. <xref ref-type="fig" rid="F10">10G, I, K</xref>), peduncle of pleopod 3 broader than pleopod 1 and 2.</p><p><bold><italic>Uropods</italic>. <italic>Uropod 1</italic></bold> (Fig. <xref ref-type="fig" rid="F11">11A</xref>): peduncle length 1.2 × length of outer ramus, with six dorsolateral, seven dorsomedial and one basofacial robust setae; outer ramus slightly shorter than inner ramus, medial and lateral margins each with four robust setae, distal part with four robust setae; inner ramus medial and lateral margins each with four robust setae, distal part with five robust setae. <bold><italic>Uropod 2</italic></bold> (Fig. <xref ref-type="fig" rid="F11">11B</xref>): peduncle length 0.9 × length of outer ramus; outer ramus slightly shorter than inner ramus, with three and five robust setae on medial and lateral margins, respectively, distal part with four robust setae; inner ramus five and four robust setae on medial and lateral margins, respectively, distal part with five robust setae. <bold><italic>Uropod 3</italic></bold> (Fig. <xref ref-type="fig" rid="F11">11C</xref>): peduncle length 0.8 × length of outer ramus, with pair of robust setae on outer margin; rami distally truncated; outer ramus length 1.5 × length of inner ramus, with three and one clusters of robust setae on lateral and distal margins, respectively, with robust seta and one pair of robust setae on medial margin and surface, respectively; inner ramus with cluster of robust setae distally and two robust setae on medial margin.</p><fig id="F11" position="float" orientation="portrait"><object-id xmlns:xlink="http://www.w3.org/1999/xlink" content-type="doi" xlink:type="simple">10.3897/zookeys.1261.162923.figure11</object-id><object-id xmlns:xlink="http://www.w3.org/1999/xlink" content-type="arpha" xlink:type="simple">1CF0D6A4-5184-539B-8ECF-54CBE053866B</object-id><label>Figure 11.</label><caption><p><italic><tp:taxon-name><tp:taxon-name-part taxon-name-part-type="genus" reg="Elasmopus">Elasmopus</tp:taxon-name-part> <tp:taxon-name-part taxon-name-part-type="species" reg="lumbiniger">lumbiniger</tp:taxon-name-part></tp:taxon-name></italic> sp. nov. <bold>A–D.</bold> Holotype male, 9.8 mm (<abbrev xmlns:xlink="http://www.w3.org/1999/xlink" content-type="institution" xlink:title="National Museum of Nature and Science, Tsukuba" id="ABBRID0EVUAI" xlink:type="simple">NSMT</abbrev>-Cr 33064); <bold>E–I.</bold> Paratype female, 8.7 mm (<abbrev xmlns:xlink="http://www.w3.org/1999/xlink" content-type="institution" xlink:title="National Museum of Nature and Science, Tsukuba" id="ABBRID0E3UAI" xlink:type="simple">NSMT</abbrev>-Cr 33068). <bold>A.</bold> Left uropod 1, lateral view; <bold>B.</bold> Left uropod 2, lateral view; <bold>C.</bold> Right uropod 3, medial view; <bold>D.</bold> Telson, dorsal view; <bold>E.</bold> Right gnathopod 1, medial view; <bold>F.</bold> Palmar margin of right gnathopod 1 propodus, medial view; <bold>G.</bold> Left gnathopod2, lateral view, coxal gill and oostegite omitted; <bold>H.</bold> Palmar margin of left gnathopod 2 propodus, lateral view; <bold>I.</bold> Left pereopod 3, lateral view. Scale bars: 0.3 mm (<bold>A–C</bold>); 0.1 mm (<bold>D, F, H</bold>); 0.5 mm (<bold>E, G, I</bold>).</p></caption><graphic xmlns:xlink="http://www.w3.org/1999/xlink" xlink:href="zookeys-1261-307_article-162923__-g011.jpg" position="float" orientation="portrait" xlink:type="simple" id="oo_1482596.jpg"><uri content-type="original_file" xlink:type="simple">https://binary.pensoft.net/fig/1482596</uri></graphic></fig><p><bold><italic>Telson</italic></bold> (Fig. <xref ref-type="fig" rid="F11">11D</xref>): broader than long, cleft for 75% of length; lobe trapezoid, with shallow incision at apex, each lobe bearing one plumose five robust setae apically, lateral margin of each lobe with one or two plumose setae.</p></tp:treatment-sec><tp:treatment-sec sec-type="description" id="SECID0EJWAI"><title>Description of female</title><p><bold>(paratype, <abbrev xmlns:xlink="http://www.w3.org/1999/xlink" content-type="institution" xlink:title="National Museum of Nature and Science, Tsukuba" id="ABBRID0ERWAI" xlink:type="simple">NSMT</abbrev>-Cr 33068), sexually dimorphic characters. <italic>Gnathopod 1</italic></bold> (Fig. <xref ref-type="fig" rid="F11">11E, F</xref>): propodus anterior margin with 1 single and 4 clusters of setae, medial surface with 6 clusters of setae. <bold><italic>Gnathopod 2</italic></bold> (Fig. <xref ref-type="fig" rid="F11">11G, H</xref>): slender setae on carpus anterodistal corner reaching width of carpus; propodus with two clusters, three pairs, and two2 single setae on anterolateral submargin, length of these setae 0.7 × width of propodus, anteromedial submargin with 13 clusters; palmar margin (Fig. <xref ref-type="fig" rid="F11">11H</xref>) almost straight, with minutely serrate on the distal 1/5 of the palmar margin. <bold><italic>Pereopod 3</italic></bold> (Fig. <xref ref-type="fig" rid="F11">11I</xref>): basis with slender setae on anterior margin, the longest seta 0.8 × width of basis. <bold><italic>Oostegites</italic></bold> on gnathopod 2 and pereopods 3–5, slender with long setae.</p></tp:treatment-sec><tp:treatment-sec sec-type="variation" id="SECID0ERXAI"><title>Variations.</title><p><bold><italic>Mandible</italic></bold>: left and right incisors with two or three and three or four teeth, respectively; lacinia mobilis with four or five teeth. <bold><italic>Gnathopod 2</italic></bold>: length of setae on carpus anterodistal corner 0.8–1.1 and 0.9–1.1 × width of carpus in male and female, length of setae on propodus anterolateral submargin 0.3–0.7 and 0.6–0.7 × width of propodus in male and female, respectively. <bold><italic>Telson</italic></bold>: each lobe bearing 4–6 robust setae apically.</p><p>Large male &gt; 10 mm bearing slender setae on ventral margins of epimeral plates 2 and 3, and urosomite 1 (Fig. <xref ref-type="fig" rid="F12">12</xref>).</p><fig id="F12" position="float" orientation="portrait"><object-id xmlns:xlink="http://www.w3.org/1999/xlink" content-type="doi" xlink:type="simple">10.3897/zookeys.1261.162923.figure12</object-id><object-id xmlns:xlink="http://www.w3.org/1999/xlink" content-type="arpha" xlink:type="simple">46C2946E-ED19-5D11-B612-D593FE302BA1</object-id><label>Figure 12.</label><caption><p><italic><tp:taxon-name><tp:taxon-name-part taxon-name-part-type="genus" reg="Elasmopus">Elasmopus</tp:taxon-name-part> <tp:taxon-name-part taxon-name-part-type="species" reg="lumbiniger">lumbiniger</tp:taxon-name-part></tp:taxon-name></italic> sp. nov., paratype male, 13.8 mm (<abbrev xmlns:xlink="http://www.w3.org/1999/xlink" content-type="institution" xlink:title="National Museum of Nature and Science, Tsukuba" id="ABBRID0E2YAI" xlink:type="simple">NSMT</abbrev>-Cr 33073). Abdomen, lateral view. Scale bar: 0.5 mm.</p></caption><graphic xmlns:xlink="http://www.w3.org/1999/xlink" xlink:href="zookeys-1261-307_article-162923__-g012.jpg" position="float" orientation="portrait" xlink:type="simple" id="oo_1482597.jpg"><uri content-type="original_file" xlink:type="simple">https://binary.pensoft.net/fig/1482597</uri></graphic></fig></tp:treatment-sec><tp:treatment-sec sec-type="Coloration in life" id="SECID0EFZAI"><title>Coloration in life.</title><p>Male: eyes black; antenna 1 peduncular articles brown, flagellum with two patterns, brown proximally and black distally, on a white background; body color varies among individuals ranging from reddish brown to brown or black, with small white dot patterns on head, pereon, abdomen, and coxae, with one dark black band along dorsal midline of pleonite 3 and urosomite 1. Female: body black, without distinct black band on dorsal midline of abdomen.</p></tp:treatment-sec><tp:treatment-sec sec-type="distribution" id="SECID0EKZAI"><title>Distribution.</title><p>Japan: Chiba, Kanagawa, Wakayama, and Tottori (present study) (Fig. <xref ref-type="fig" rid="F1">1</xref>).</p></tp:treatment-sec><tp:treatment-sec sec-type="Ecological note" id="SECID0EUZAI"><title>Ecological note.</title><p>This new species was found among brown and red algae or under stones in rocky shore. <italic><tp:taxon-name><tp:taxon-name-part taxon-name-part-type="genus" reg="Elasmopus">E.</tp:taxon-name-part> <tp:taxon-name-part taxon-name-part-type="species" reg="lumbiniger">lumbiniger</tp:taxon-name-part></tp:taxon-name></italic> sp. nov. and <italic><tp:taxon-name><tp:taxon-name-part taxon-name-part-type="genus" reg="Elasmopus">E.</tp:taxon-name-part> <tp:taxon-name-part taxon-name-part-type="species" reg="projectus">projectus</tp:taxon-name-part></tp:taxon-name></italic> were collected from the same individual algae holdfasts at two sites: Kannonzaki Coast (Fig. <xref ref-type="fig" rid="F1">1A</xref>) and Uradome Beach (Fig. <xref ref-type="fig" rid="F1">1H</xref>).</p></tp:treatment-sec><tp:treatment-sec sec-type="etymology" id="SECID0EY1AI"><title>Etymology.</title><p>The specific name <italic><tp:taxon-name><tp:taxon-name-part taxon-name-part-type="genus" reg="Elasmopus"/><tp:taxon-name-part taxon-name-part-type="species" reg="lumbiniger">lumbiniger</tp:taxon-name-part></tp:taxon-name></italic>, from the Latin <italic>lumbus</italic> (= loin, lower back) and <italic>niger</italic> (= black), refers to the dark coloration along the dorsal midline of male pleonite 3 and urosomite 1 in life (Fig. <xref ref-type="fig" rid="F6">6A</xref>). The Japanese name is derived from this band, which resembles a vein running along the back of a shrimp, known as “Sewata”.</p></tp:treatment-sec><tp:treatment-sec sec-type="remarks" id="SECID0EQ2AI"><title>Remarks.</title><p><italic><tp:taxon-name><tp:taxon-name-part taxon-name-part-type="genus" reg="Elasmopus">Elasmopus</tp:taxon-name-part> <tp:taxon-name-part taxon-name-part-type="species" reg="lumbiniger">lumbiniger</tp:taxon-name-part></tp:taxon-name></italic> sp. nov. is morphologically similar to <italic><tp:taxon-name><tp:taxon-name-part taxon-name-part-type="genus" reg="Elasmopus">E.</tp:taxon-name-part> <tp:taxon-name-part taxon-name-part-type="species" reg="antennatus">antennatus</tp:taxon-name-part></tp:taxon-name></italic> (Stout, 1913), <italic><tp:taxon-name><tp:taxon-name-part taxon-name-part-type="genus" reg="Elasmopus">E.</tp:taxon-name-part> <tp:taxon-name-part taxon-name-part-type="species" reg="balkomanus">balkomanus</tp:taxon-name-part></tp:taxon-name></italic> Thomas &amp; Barnard, 1988, and <italic><tp:taxon-name><tp:taxon-name-part taxon-name-part-type="genus" reg="Elasmopus">E.</tp:taxon-name-part> <tp:taxon-name-part taxon-name-part-type="species" reg="lemaitrei">lemaitrei</tp:taxon-name-part></tp:taxon-name></italic> Ortiz &amp; Lalana, 1994, in having the following features: 1) epimeral plate 3 posteroventral corner produced into well-developed acute spine; 2) male gnathopod 2 propodus palm with dense slender setae; 3) male gnathopod 2 mid-palmar margin with ridge; 4) male gnathopod 2 propodus with hump on near insertion of dactylus; 5) pereopods 5–7 basis posterior margin smooth, without long setae; and 6) telson broader than long. However, <italic><tp:taxon-name><tp:taxon-name-part taxon-name-part-type="genus" reg="Elasmopus">E.</tp:taxon-name-part> <tp:taxon-name-part taxon-name-part-type="species" reg="lumbiniger">lumbiniger</tp:taxon-name-part></tp:taxon-name></italic> sp. nov. can be distinguished from the above three species by length of the longest seta on the anterodistal corner of male gnathopod 2 carpus 0.8–1.1 × width of carpus (less than 0.2 in these three species). From <italic><tp:taxon-name><tp:taxon-name-part taxon-name-part-type="genus" reg="Elasmopus">E.</tp:taxon-name-part> <tp:taxon-name-part taxon-name-part-type="species" reg="antennatus">antennatus</tp:taxon-name-part></tp:taxon-name></italic>, this new species is distinguishable by the following two characters in addition (features of <italic><tp:taxon-name><tp:taxon-name-part taxon-name-part-type="genus" reg="Elasmopus">E.</tp:taxon-name-part> <tp:taxon-name-part taxon-name-part-type="species" reg="antennatus">antennatus</tp:taxon-name-part></tp:taxon-name></italic> in parentheses): 1) hump on propodus of male gnathopod 2 trapezoidal, produced (semioval, weekly produced); and 2) the length of setae on anterior margin of pereopods 5–7 merus exceeding half the width of each merus (less than half of the width of each merus). <italic><tp:taxon-name><tp:taxon-name-part taxon-name-part-type="genus" reg="Elasmopus">Elasmopus</tp:taxon-name-part> <tp:taxon-name-part taxon-name-part-type="species" reg="lumbiniger">lumbiniger</tp:taxon-name-part></tp:taxon-name></italic> sp. nov. can be further distinguished from <italic><tp:taxon-name><tp:taxon-name-part taxon-name-part-type="genus" reg="Elasmopus">E.</tp:taxon-name-part> <tp:taxon-name-part taxon-name-part-type="species" reg="balkomanus">balkomanus</tp:taxon-name-part></tp:taxon-name></italic> and <italic><tp:taxon-name><tp:taxon-name-part taxon-name-part-type="genus" reg="Elasmopus">E.</tp:taxon-name-part> <tp:taxon-name-part taxon-name-part-type="species" reg="lemaitrei">lemaitrei</tp:taxon-name-part></tp:taxon-name></italic> by the following two additional features (features of <italic><tp:taxon-name><tp:taxon-name-part taxon-name-part-type="genus" reg="Elasmopus">E.</tp:taxon-name-part> <tp:taxon-name-part taxon-name-part-type="species" reg="balkomanus">balkomanus</tp:taxon-name-part></tp:taxon-name></italic> and <italic><tp:taxon-name><tp:taxon-name-part taxon-name-part-type="genus" reg="Elasmopus">E.</tp:taxon-name-part> <tp:taxon-name-part taxon-name-part-type="species" reg="lemaitrei">lemaitrei</tp:taxon-name-part></tp:taxon-name></italic> in parentheses): 1) ridge on mid-palmar margin of male gnathopod 2 propodus not serrate (serrate); and 2) the length of setae on posterior margin of pereopod 7 carpus almost equal to that on anterior margin (more than twice that on anterior margin).</p><p>In this study, we calculated the genetic distances of <abbrev xmlns:xlink="http://www.w3.org/1999/xlink" xlink:title="mitochondrial cytochrome c oxidase subunit I" id="ABBRID0E36AI" xlink:type="simple">COI</abbrev> among five <italic><tp:taxon-name><tp:taxon-name-part taxon-name-part-type="genus" reg="Elasmopus">Elasmopus</tp:taxon-name-part></tp:taxon-name></italic> species recorded in East Asia and <italic><tp:taxon-name><tp:taxon-name-part taxon-name-part-type="genus" reg="Elasmopus">Elasmopus</tp:taxon-name-part> <tp:taxon-name-part taxon-name-part-type="species" reg="lumbiniger">lumbiniger</tp:taxon-name-part></tp:taxon-name></italic> sp. nov. <italic><tp:taxon-name><tp:taxon-name-part taxon-name-part-type="genus" reg="Elasmopus">E.</tp:taxon-name-part> <tp:taxon-name-part taxon-name-part-type="species" reg="lumbiniger">lumbiniger</tp:taxon-name-part></tp:taxon-name></italic> sp. nov. differs from the other five <italic><tp:taxon-name><tp:taxon-name-part taxon-name-part-type="genus" reg="Elasmopus">Elasmopus</tp:taxon-name-part></tp:taxon-name></italic> species by large genetic distances (0.158–0.205 in <italic>p</italic>-distance; 0.181–0.244 in <abbrev xmlns:xlink="http://www.w3.org/1999/xlink" xlink:title="Kimura’s two-parameter model" id="ABBRID0EGBBI" xlink:type="simple">K2P</abbrev>), which were larger than the intraspecific distances among the <italic><tp:taxon-name><tp:taxon-name-part taxon-name-part-type="genus" reg="Elasmopus">Elasmopus</tp:taxon-name-part></tp:taxon-name></italic> species examined in this study (Tables <xref ref-type="table" rid="T3">3</xref>, <xref ref-type="table" rid="T4">4</xref>). In addition, <italic><tp:taxon-name><tp:taxon-name-part taxon-name-part-type="genus" reg="Elasmopus">E.</tp:taxon-name-part> <tp:taxon-name-part taxon-name-part-type="species" reg="lumbiniger">lumbiniger</tp:taxon-name-part></tp:taxon-name></italic> sp. nov. is morphologically distinguished from its congeners. Therefore, it can be concluded that <italic><tp:taxon-name><tp:taxon-name-part taxon-name-part-type="genus" reg="Elasmopus">E.</tp:taxon-name-part> <tp:taxon-name-part taxon-name-part-type="species" reg="lumbiniger">lumbiniger</tp:taxon-name-part></tp:taxon-name></italic> sp. nov. is a distinct new species.</p></tp:treatment-sec><tp:treatment-sec><!--Section generated to contain objects referenced in tp:taxon-treatment.--><fig id="F1" position="float" orientation="portrait"><object-id xmlns:xlink="http://www.w3.org/1999/xlink" content-type="doi" xlink:type="simple">10.3897/zookeys.1261.162923.figure1</object-id><object-id xmlns:xlink="http://www.w3.org/1999/xlink" content-type="arpha" xlink:type="simple">2B40EEA1-2030-5AFC-8F0A-BBAE83FF22A3</object-id><label>Figure 1.</label><caption><p>Map showing collecting sites of the examined specimens. Slashes within boxes indicate that two species were collected from the same site. <bold>A.</bold> Kannonzaki Coast, Kanagawa, the type locality of <italic><tp:taxon-name><tp:taxon-name-part taxon-name-part-type="genus" reg="Elasmopus">Elasmopus</tp:taxon-name-part> <tp:taxon-name-part taxon-name-part-type="species" reg="lumbiniger">lumbiniger</tp:taxon-name-part></tp:taxon-name></italic> sp. nov.; <bold>B.</bold> Arasaki Coast, Kanagawa; <bold>C.</bold> Uchiura Beach, Chiba; <bold>D.</bold> Shirahama, Chiba; <bold>E.</bold> Ono Beach, Shizuoka; <bold>F.</bold> Ôura Beach, Shikinejima Island, Tokyo; <bold>G.</bold> Yakengahama Beach, Hachijojima Island, Tokyo; <bold>H.</bold> Uradome Beach, Tottori; <bold>I.</bold> Takurazaki, Wakayama; <bold>J.</bold> Kaichu Doro, Okinawa Island, Okinawa, the type locality of <italic><tp:taxon-name><tp:taxon-name-part taxon-name-part-type="genus" reg="Elasmopus">E.</tp:taxon-name-part> <tp:taxon-name-part taxon-name-part-type="species" reg="mukuinu">mukuinu</tp:taxon-name-part></tp:taxon-name></italic>; <bold>K.</bold> Songjeonggudeokpo-gil, Busan.</p></caption><graphic xmlns:xlink="http://www.w3.org/1999/xlink" xlink:href="zookeys-1261-307_article-162923__-g001.jpg" position="float" orientation="portrait" xlink:type="simple" id="oo_1482586.jpg"><uri content-type="original_file" xlink:type="simple">https://binary.pensoft.net/fig/1482586</uri></graphic></fig><table-wrap id="T3" position="float" orientation="portrait"><label>Table 3.</label><caption><p>Uncorrected pairwise distances (<italic>p</italic>-distances) among <italic><tp:taxon-name><tp:taxon-name-part taxon-name-part-type="genus" reg="Elasmopus">Elasmopus</tp:taxon-name-part></tp:taxon-name></italic> species showing minimum–maximum values (mean value). “<italic>n</italic>” indicates the number of specimens, and “loc.” Indicates the number of collecting sites.</p></caption><table id="TID0E5VAI" rules="all"><tbody><tr><th rowspan="1" colspan="1"/><th rowspan="1" colspan="1"><italic><tp:taxon-name><tp:taxon-name-part taxon-name-part-type="genus" reg="Elasmopus">E.</tp:taxon-name-part> <tp:taxon-name-part taxon-name-part-type="species" reg="koreanus">koreanus</tp:taxon-name-part></tp:taxon-name></italic> (<italic>n</italic> = 3, loc. = 3)</th><th rowspan="1" colspan="1"><italic><tp:taxon-name><tp:taxon-name-part taxon-name-part-type="genus" reg="Elasmopus">E.</tp:taxon-name-part> <tp:taxon-name-part taxon-name-part-type="species" reg="lumbiniger">lumbiniger</tp:taxon-name-part></tp:taxon-name></italic> sp. nov. (<italic>n</italic> = 6, loc. = 6)</th><th rowspan="1" colspan="1"><italic><tp:taxon-name><tp:taxon-name-part taxon-name-part-type="genus" reg="Elasmopus">E.</tp:taxon-name-part> <tp:taxon-name-part taxon-name-part-type="species" reg="mukuinu">mukuinu</tp:taxon-name-part></tp:taxon-name></italic> (<italic>n</italic> = 4, loc. = 4)</th><th rowspan="1" colspan="1"><italic><tp:taxon-name><tp:taxon-name-part taxon-name-part-type="genus" reg="Elasmopus">E.</tp:taxon-name-part> <tp:taxon-name-part taxon-name-part-type="species" reg="nkjaf">nkjaf</tp:taxon-name-part></tp:taxon-name></italic> (<italic>n</italic> = 2, loc. = 1)</th><th rowspan="1" colspan="1"><italic><tp:taxon-name><tp:taxon-name-part taxon-name-part-type="genus" reg="Elasmopus">E.</tp:taxon-name-part> <tp:taxon-name-part taxon-name-part-type="species" reg="projectus">projectus</tp:taxon-name-part></tp:taxon-name></italic> (<italic>n</italic> = 3, loc. = 2)</th><th rowspan="1" colspan="1"><italic><tp:taxon-name><tp:taxon-name-part taxon-name-part-type="genus" reg="Elasmopus">E.</tp:taxon-name-part> <tp:taxon-name-part taxon-name-part-type="species" reg="rapax">rapax</tp:taxon-name-part></tp:taxon-name></italic> (<italic>n</italic> = 6, loc. = 2)</th></tr><tr><td rowspan="1" colspan="1">
                      <italic>
                        <tp:taxon-name><tp:taxon-name-part taxon-name-part-type="genus" reg="Elasmopus">E.</tp:taxon-name-part> <tp:taxon-name-part taxon-name-part-type="species" reg="koreanus">koreanus</tp:taxon-name-part></tp:taxon-name>
                      </italic>
                    </td><td rowspan="1" colspan="1">0.002–0.024 (0.016)</td><td rowspan="1" colspan="1"/><td rowspan="1" colspan="1"/><td rowspan="1" colspan="1"/><td rowspan="1" colspan="1"/><td rowspan="1" colspan="1"/></tr><tr><td rowspan="1" colspan="1"><italic><tp:taxon-name><tp:taxon-name-part taxon-name-part-type="genus" reg="Elasmopus">E.</tp:taxon-name-part> <tp:taxon-name-part taxon-name-part-type="species" reg="lumbiniger">lumbiniger</tp:taxon-name-part></tp:taxon-name></italic> sp. nov.</td><td rowspan="1" colspan="1">0.198–0.205 (0.201)</td><td rowspan="1" colspan="1">0.002–0.043 (0.017)</td><td rowspan="1" colspan="1"/><td rowspan="1" colspan="1"/><td rowspan="1" colspan="1"/><td rowspan="1" colspan="1"/></tr><tr><td rowspan="1" colspan="1">
                      <italic>
                        <tp:taxon-name><tp:taxon-name-part taxon-name-part-type="genus" reg="Elasmopus">E.</tp:taxon-name-part> <tp:taxon-name-part taxon-name-part-type="species" reg="mukuinu">mukuinu</tp:taxon-name-part></tp:taxon-name>
                      </italic>
                    </td><td rowspan="1" colspan="1">0.202–0.207 (0.204)</td><td rowspan="1" colspan="1">0.167–0.184 (0.173)</td><td rowspan="1" colspan="1">0.003–0.050 (0.027)</td><td rowspan="1" colspan="1"/><td rowspan="1" colspan="1"/><td rowspan="1" colspan="1"/></tr><tr><td rowspan="1" colspan="1">
                      <italic>
                        <tp:taxon-name><tp:taxon-name-part taxon-name-part-type="genus" reg="Elasmopus">E.</tp:taxon-name-part> <tp:taxon-name-part taxon-name-part-type="species" reg="nkjaf">nkjaf</tp:taxon-name-part></tp:taxon-name>
                      </italic>
                    </td><td rowspan="1" colspan="1">0.190–0.193 (0.192)</td><td rowspan="1" colspan="1">0.185–0.191 (0.188)</td><td rowspan="1" colspan="1">0.178–0.182 (0.180)</td><td rowspan="1" colspan="1">0.006 (-)</td><td rowspan="1" colspan="1"/><td rowspan="1" colspan="1"/></tr><tr><td rowspan="1" colspan="1">
                      <italic>
                        <tp:taxon-name><tp:taxon-name-part taxon-name-part-type="genus" reg="Elasmopus">E.</tp:taxon-name-part> <tp:taxon-name-part taxon-name-part-type="species" reg="projectus">projectus</tp:taxon-name-part></tp:taxon-name>
                      </italic>
                    </td><td rowspan="1" colspan="1">0.178–0.182 (0.181)</td><td rowspan="1" colspan="1">0.158–0.170 (0.163)</td><td rowspan="1" colspan="1">0.164–0.176 (0.172)</td><td rowspan="1" colspan="1">0.187–0.191 (0.189)</td><td rowspan="1" colspan="1">0.008–0.024 (0.017)</td><td rowspan="1" colspan="1"/></tr><tr><td rowspan="1" colspan="1">
                      <italic>
                        <tp:taxon-name><tp:taxon-name-part taxon-name-part-type="genus" reg="Elasmopus">E.</tp:taxon-name-part> <tp:taxon-name-part taxon-name-part-type="species" reg="rapax">rapax</tp:taxon-name-part></tp:taxon-name>
                      </italic>
                    </td><td rowspan="1" colspan="1">0.188–0.191 (0.190)</td><td rowspan="1" colspan="1">0.187–0.198 (0.190)</td><td rowspan="1" colspan="1">0.173–0.187 (0.178)</td><td rowspan="1" colspan="1">0.160–0.167 (0.162)</td><td rowspan="1" colspan="1">0.182–0.193 (0.186)</td><td rowspan="1" colspan="1">0.000–0.003 (0.001)</td></tr></tbody></table></table-wrap><table-wrap id="T4" position="float" orientation="portrait"><label>Table 4.</label><caption><p>Kimura two-parameter distances (<abbrev xmlns:xlink="http://www.w3.org/1999/xlink" xlink:title="Kimura’s two-parameter model" id="ABBRID0EXJBG" xlink:type="simple">K2P</abbrev> distances) among <italic><tp:taxon-name><tp:taxon-name-part taxon-name-part-type="genus" reg="Elasmopus">Elasmopus</tp:taxon-name-part></tp:taxon-name></italic> species showing minimum–maximum values (mean value). “<italic>n</italic>” indicates the number of specimens, and “loc.” Indicates the number of collecting sites.</p></caption><table id="TID0E55AI" rules="all"><tbody><tr><th rowspan="1" colspan="1"/><th rowspan="1" colspan="1"><italic><tp:taxon-name><tp:taxon-name-part taxon-name-part-type="genus" reg="Elasmopus">E.</tp:taxon-name-part> <tp:taxon-name-part taxon-name-part-type="species" reg="koreanus">koreanus</tp:taxon-name-part></tp:taxon-name></italic> (<italic>n</italic> = 3, loc. = 3)</th><th rowspan="1" colspan="1"><italic><tp:taxon-name><tp:taxon-name-part taxon-name-part-type="genus" reg="Elasmopus">E.</tp:taxon-name-part> <tp:taxon-name-part taxon-name-part-type="species" reg="lumbiniger">lumbiniger</tp:taxon-name-part></tp:taxon-name></italic> sp. nov. (<italic>n</italic> = 6, loc. = 6)</th><th rowspan="1" colspan="1"><italic><tp:taxon-name><tp:taxon-name-part taxon-name-part-type="genus" reg="Elasmopus">E.</tp:taxon-name-part> <tp:taxon-name-part taxon-name-part-type="species" reg="mukuinu">mukuinu</tp:taxon-name-part></tp:taxon-name></italic> (<italic>n</italic> = 4, loc. = 4)</th><th rowspan="1" colspan="1"><italic><tp:taxon-name><tp:taxon-name-part taxon-name-part-type="genus" reg="Elasmopus">E.</tp:taxon-name-part> <tp:taxon-name-part taxon-name-part-type="species" reg="nkjaf">nkjaf</tp:taxon-name-part></tp:taxon-name></italic> (<italic>n</italic> = 2, loc. = 1)</th><th rowspan="1" colspan="1"><italic><tp:taxon-name><tp:taxon-name-part taxon-name-part-type="genus" reg="Elasmopus">E.</tp:taxon-name-part> <tp:taxon-name-part taxon-name-part-type="species" reg="projectus">projectus</tp:taxon-name-part></tp:taxon-name></italic> (<italic>n</italic> = 3, loc. = 2)</th><th rowspan="1" colspan="1"><italic><tp:taxon-name><tp:taxon-name-part taxon-name-part-type="genus" reg="Elasmopus">E.</tp:taxon-name-part> <tp:taxon-name-part taxon-name-part-type="species" reg="rapax">rapax</tp:taxon-name-part></tp:taxon-name></italic> (<italic>n</italic> = 6, loc. = 2)</th></tr><tr><td rowspan="1" colspan="1">
                      <italic>
                        <tp:taxon-name><tp:taxon-name-part taxon-name-part-type="genus" reg="Elasmopus">E.</tp:taxon-name-part> <tp:taxon-name-part taxon-name-part-type="species" reg="koreanus">koreanus</tp:taxon-name-part></tp:taxon-name>
                      </italic>
                    </td><td rowspan="1" colspan="1">0.002–0.025 (0.017)</td><td rowspan="1" colspan="1"/><td rowspan="1" colspan="1"/><td rowspan="1" colspan="1"/><td rowspan="1" colspan="1"/><td rowspan="1" colspan="1"/></tr><tr><td rowspan="1" colspan="1"><italic><tp:taxon-name><tp:taxon-name-part taxon-name-part-type="genus" reg="Elasmopus">E.</tp:taxon-name-part> <tp:taxon-name-part taxon-name-part-type="species" reg="lumbiniger">lumbiniger</tp:taxon-name-part></tp:taxon-name></italic> sp. nov.</td><td rowspan="1" colspan="1">0.233–0.244 (0.238)</td><td rowspan="1" colspan="1">0.002–0.044 (0.017)</td><td rowspan="1" colspan="1"/><td rowspan="1" colspan="1"/><td rowspan="1" colspan="1"/><td rowspan="1" colspan="1"/></tr><tr><td rowspan="1" colspan="1">
                      <italic>
                        <tp:taxon-name><tp:taxon-name-part taxon-name-part-type="genus" reg="Elasmopus">E.</tp:taxon-name-part> <tp:taxon-name-part taxon-name-part-type="species" reg="mukuinu">mukuinu</tp:taxon-name-part></tp:taxon-name>
                      </italic>
                    </td><td rowspan="1" colspan="1">0.239–0.247 (0.243)</td><td rowspan="1" colspan="1">0.192–0.216 (0.201)</td><td rowspan="1" colspan="1">0.003–0.052 (0.028)</td><td rowspan="1" colspan="1"/><td rowspan="1" colspan="1"/><td rowspan="1" colspan="1"/></tr><tr><td rowspan="1" colspan="1">
                      <italic>
                        <tp:taxon-name><tp:taxon-name-part taxon-name-part-type="genus" reg="Elasmopus">E.</tp:taxon-name-part> <tp:taxon-name-part taxon-name-part-type="species" reg="nkjaf">nkjaf</tp:taxon-name-part></tp:taxon-name>
                      </italic>
                    </td><td rowspan="1" colspan="1">0.222–0.226 (0.224)</td><td rowspan="1" colspan="1">0.215–0.222 (0.219)</td><td rowspan="1" colspan="1">0.205–0.211 (0.208)</td><td rowspan="1" colspan="1">0.006 (-)</td><td rowspan="1" colspan="1"/><td rowspan="1" colspan="1"/></tr><tr><td rowspan="1" colspan="1">
                      <italic>
                        <tp:taxon-name><tp:taxon-name-part taxon-name-part-type="genus" reg="Elasmopus">E.</tp:taxon-name-part> <tp:taxon-name-part taxon-name-part-type="species" reg="projectus">projectus</tp:taxon-name-part></tp:taxon-name>
                      </italic>
                    </td><td rowspan="1" colspan="1">0.207–0.213 (0.210)</td><td rowspan="1" colspan="1">0.181–0.198 (0.189)</td><td rowspan="1" colspan="1">0.189–0.207 (0.200)</td><td rowspan="1" colspan="1">0.218–0.224 (0.221)</td><td rowspan="1" colspan="1">0.008–0.025 (0.018)</td><td rowspan="1" colspan="1"/></tr><tr><td rowspan="1" colspan="1">
                      <italic>
                        <tp:taxon-name><tp:taxon-name-part taxon-name-part-type="genus" reg="Elasmopus">E.</tp:taxon-name-part> <tp:taxon-name-part taxon-name-part-type="species" reg="rapax">rapax</tp:taxon-name-part></tp:taxon-name>
                      </italic>
                    </td><td rowspan="1" colspan="1">0.217–0.224 (0.221)</td><td rowspan="1" colspan="1">0.219–0.235 (0.224)</td><td rowspan="1" colspan="1">0.200–0.219 (0.206)</td><td rowspan="1" colspan="1">0.211–0.226 (0.217)</td><td rowspan="1" colspan="1">0.186–0.196 (0.189)</td><td rowspan="1" colspan="1">0.000–0.003 (0.001)</td></tr></tbody></table></table-wrap></tp:treatment-sec></tp:taxon-treatment>
