# Supplementary material for: ﻿Taxonomy of the genus Elasmopus (Crustacea, Amphipoda) in Japan and South Korea, with description of a new species
Source: Zookeys. 2025 Dec 2;1261:307–35. doi: 10.3897/zookeys.1261.162923 (PMC12690381; doi:10.3897/zookeys.1261.162923)
Supplement: XML Treatment for Elasmopus mukuinu [file zookeys.1261.162923-treatment3.xml]

<!DOCTYPE tp:taxon-treatment
  PUBLIC "-//TaxonX//DTD Taxonomic Treatment Publishing DTD v0 20100105//EN" "tax-treatment-NSO.dtd">
<tp:taxon-treatment xmlns:tp="http://www.plazi.org/taxpub"><tp:treatment-meta><kwd-group><label>Taxon classification</label><kwd>
                <named-content content-type="kingdom">Animalia</named-content>
              </kwd><kwd>
                <named-content content-type="order">Amphipoda</named-content>
              </kwd><kwd>
                <named-content content-type="family">Maeridae</named-content>
              </kwd></kwd-group><mixed-citation publication-type="journal"><person-group><name><surname>Yoshimura</surname><given-names>Hiro</given-names></name><name><surname>Lee</surname><given-names>Chi-Woo</given-names></name><name><surname>Tomikawa</surname><given-names>Ko</given-names></name></person-group><article-title>﻿Taxonomy of the genus <italic><tp:taxon-name><tp:taxon-name-part taxon-name-part-type="genus" reg="Elasmopus">Elasmopus</tp:taxon-name-part></tp:taxon-name></italic> (<tp:taxon-name><tp:taxon-name-part taxon-name-part-type="subphylum">Crustacea</tp:taxon-name-part></tp:taxon-name>, <tp:taxon-name><tp:taxon-name-part taxon-name-part-type="order">Amphipoda</tp:taxon-name-part></tp:taxon-name>) in Japan and South Korea, with description of a new species</article-title><source>Zookeys</source><day>02</day><month>12</month><year>2025</year><volume>1261</volume><fpage>307</fpage><lpage>335</lpage><pub-id pub-id-type="doi">10.3897/zookeys.1261.162923</pub-id></mixed-citation></tp:treatment-meta><tp:nomenclature><label>﻿</label><tp:taxon-name><object-id xmlns:xlink="http://www.w3.org/1999/xlink" content-type="arpha" xlink:type="simple">967A4C8D-AA6D-5A26-9D40-336937981218</object-id>
              <tp:taxon-name-part taxon-name-part-type="genus" reg="Elasmopus">Elasmopus</tp:taxon-name-part>
              <tp:taxon-name-part taxon-name-part-type="species" reg="mukuinu">mukuinu</tp:taxon-name-part>
            </tp:taxon-name><tp:taxon-authority>Sir &amp; White, 2022</tp:taxon-authority><xref ref-type="fig" rid="F13">Figs 13</xref><xref ref-type="fig" rid="F14">, 14</xref><xref ref-type="fig" rid="F15">, 15 [New Japanese name: Mukuinu-iso-yokoebi]</xref><tp:nomenclature-citation-list><tp:nomenclature-citation><tp:taxon-name>
                  <tp:taxon-name-part taxon-name-part-type="genus" reg="Elasmopus">Elasmopus</tp:taxon-name-part> <tp:taxon-name-part taxon-name-part-type="species" reg="mukuinu">mukuinu</tp:taxon-name-part></tp:taxon-name><comment>Sir &amp; White, 2022: 574, figs 1C, D, 4–9.</comment></tp:nomenclature-citation></tp:nomenclature-citation-list></tp:nomenclature><tp:treatment-sec sec-type="material" id="SECID0EOEBI"><title>Material examined.</title><p>• Male, 9.3 mm (<abbrev xmlns:xlink="http://www.w3.org/1999/xlink" content-type="institution" xlink:title="National Museum of Nature and Science, Tsukuba" id="ABBRID0EUEBI" xlink:type="simple">NSMT</abbrev>-Cr 33079: Fig. <xref ref-type="fig" rid="F13">13A</xref>), Kaichu Doro, Uruma, Okinawa, Japan (<named-content xmlns:xlink="http://www.w3.org/1999/xlink" content-type="dwc:verbatimCoordinates" xlink:type="simple"><named-content content-type="geo-json" specific-use="{&#34;type&#34;:&#34;Point&#34;,&#34;coordinates&#34;:[127.922200,26.332400]}" id="NCID0EAFBI" xlink:type="simple">26.3324°N, 127.9222°E</named-content></named-content>) (Fig. <xref ref-type="fig" rid="F1">1J</xref>), intertidal zone, coral beach, among the green alga <italic><tp:taxon-name><tp:taxon-name-part taxon-name-part-type="genus" reg="Ulva">Ulva</tp:taxon-name-part></tp:taxon-name></italic> sp., 14 March 2025, H. Yoshimura coll.; • ovigerous female, 7.5 mm (<abbrev xmlns:xlink="http://www.w3.org/1999/xlink" content-type="institution" xlink:title="National Museum of Nature and Science, Tsukuba" id="ABBRID0EQFBI" xlink:type="simple">NSMT</abbrev>-Cr 33080), Ono Beach, Shimoda, Shizuoka, Japan (<named-content xmlns:xlink="http://www.w3.org/1999/xlink" content-type="dwc:verbatimCoordinates" xlink:type="simple"><named-content content-type="geo-json" specific-use="{&#34;type&#34;:&#34;Point&#34;,&#34;coordinates&#34;:[138.897500,34.632900]}" id="NCID0EYFBI" xlink:type="simple">34.6329°N, 138.8975°E</named-content></named-content>) (Fig. <xref ref-type="fig" rid="F1">1E</xref>), shallow subtidal zone, rocky shore, under the stone, 24 February 2024, H. Yoshimura coll.; • male, 8.7, 7.4 mm (<abbrev xmlns:xlink="http://www.w3.org/1999/xlink" content-type="institution" xlink:title="National Museum of Nature and Science, Tsukuba" id="ABBRID0EBGBI" xlink:type="simple">NSMT</abbrev>-Cr 33081: Fig. <xref ref-type="fig" rid="F13">13B</xref>, <abbrev xmlns:xlink="http://www.w3.org/1999/xlink" content-type="institution" xlink:title="National Museum of Nature and Science, Tsukuba" id="ABBRID0EKGBI" xlink:type="simple">NSMT</abbrev>-Cr 33082), ovigerous female, 5.1 mm (<abbrev xmlns:xlink="http://www.w3.org/1999/xlink" content-type="institution" xlink:title="National Museum of Nature and Science, Tsukuba" id="ABBRID0EPGBI" xlink:type="simple">NSMT</abbrev>-Cr 33083: Fig. <xref ref-type="fig" rid="F13">13C</xref>), Oura Beach, Shikinejima, Tokyo, Japan (<named-content xmlns:xlink="http://www.w3.org/1999/xlink" content-type="dwc:verbatimCoordinates" xlink:type="simple"><named-content content-type="geo-json" specific-use="{&#34;type&#34;:&#34;Point&#34;,&#34;coordinates&#34;:[139.208300,34.330700]}" id="NCID0E2GBI" xlink:type="simple">34.3307°N, 139.2083°E</named-content></named-content>) (Fig. <xref ref-type="fig" rid="F1">1F</xref>), shallow subtidal zone, rocky shore, under the stone, 3 August 2024, H. Yoshimura coll.; • male, 14.6, 7.9, 6.5 mm (<abbrev xmlns:xlink="http://www.w3.org/1999/xlink" content-type="institution" xlink:title="National Museum of Nature and Science, Tsukuba" id="ABBRID0EEHBI" xlink:type="simple">NSMT</abbrev>-Cr 33084–33086), Yakengahama Beach, Hachijojima, Tokyo, Japan (<named-content xmlns:xlink="http://www.w3.org/1999/xlink" content-type="dwc:verbatimCoordinates" xlink:type="simple"><named-content content-type="geo-json" specific-use="{&#34;type&#34;:&#34;Point&#34;,&#34;coordinates&#34;:[139.769600,33.100700]}" id="NCID0EMHBI" xlink:type="simple">33.1007°N, 139.7696°E</named-content></named-content>) (Fig. <xref ref-type="fig" rid="F1">1G</xref>), rocky shore, 20 December 2022, K. Tomikawa coll.</p><fig id="F13" position="float" orientation="portrait"><object-id xmlns:xlink="http://www.w3.org/1999/xlink" content-type="doi" xlink:type="simple">10.3897/zookeys.1261.162923.figure13</object-id><object-id xmlns:xlink="http://www.w3.org/1999/xlink" content-type="arpha" xlink:type="simple">0DC877B0-93A7-57DC-AD54-219ED7649B90</object-id><label>Figure 13.</label><caption><p><italic><tp:taxon-name><tp:taxon-name-part taxon-name-part-type="genus" reg="Elasmopus">Elasmopus</tp:taxon-name-part> <tp:taxon-name-part taxon-name-part-type="species" reg="mukuinu">mukuinu</tp:taxon-name-part></tp:taxon-name></italic>. <bold>A.</bold> Male, 9.3 mm (<abbrev xmlns:xlink="http://www.w3.org/1999/xlink" content-type="institution" xlink:title="National Museum of Nature and Science, Tsukuba" id="ABBRID0EKIBI" xlink:type="simple">NSMT</abbrev>-Cr 33079), lateral view; <bold>B.</bold> Male, 8.7 mm (<abbrev xmlns:xlink="http://www.w3.org/1999/xlink" content-type="institution" xlink:title="National Museum of Nature and Science, Tsukuba" id="ABBRID0ERIBI" xlink:type="simple">NSMT</abbrev>-Cr 33081), lateral view; <bold>C.</bold> Female, 5.1 mm (<abbrev xmlns:xlink="http://www.w3.org/1999/xlink" content-type="institution" xlink:title="National Museum of Nature and Science, Tsukuba" id="ABBRID0EYIBI" xlink:type="simple">NSMT</abbrev>-Cr 33083), lateral view. Scale bars: 1.0 mm.</p></caption><graphic xmlns:xlink="http://www.w3.org/1999/xlink" xlink:href="zookeys-1261-307_article-162923__-g013.jpg" position="float" orientation="portrait" xlink:type="simple" id="oo_1482598.jpg"><uri content-type="original_file" xlink:type="simple">https://binary.pensoft.net/fig/1482598</uri></graphic></fig></tp:treatment-sec><tp:treatment-sec sec-type="type locality" id="SECID0ECJBI"><title>Type locality.</title><p>Kaichu Doro, Okinawa Island, Japan (<named-content xmlns:xlink="http://www.w3.org/1999/xlink" content-type="dwc:verbatimCoordinates" xlink:type="simple"><named-content content-type="geo-json" specific-use="{&#34;type&#34;:&#34;Point&#34;,&#34;coordinates&#34;:[127.914600,26.332100]}" id="NCID0ELJBI" xlink:type="simple">26.3321°N, 127.9146°E</named-content></named-content>).</p></tp:treatment-sec><tp:treatment-sec sec-type="diagnosis" id="SECID0EQJBI"><title>Diagnosis.</title><p>Epimeral plate 3 posterior margin weakly serrated. Antenna 1 peduncles bearing slender setae on lateral and medial margins, with bi- or tri-articulate accessory flagellum. Mandibular palp article 3 short. Gnathopod 2 carpus anterodistal corner with slender setae, length of the longest seta reaching 0.3–0.6 and 0.4–0.6 × width of carpus in male and female. Male gnathopod 2 propodus posterior margin and inner surface with dense slender setae, length of the longest seta 0.9 × width of propodus, palmar margin with semicircular hump near hinge of dactylus, mid-palmer margin with ridge. Pereopods 5–7 basis posterior margin smooth, without long setae. Telson cleft, border than long; lobe trapezoid, with shallow incision at apex, inner apical corner rounded and produced, each lobe bearing one plumose and one or two robust setae apically.</p></tp:treatment-sec><tp:treatment-sec sec-type="description" id="SECID0EVJBI"><title>Description of male</title><p><bold>(<abbrev xmlns:xlink="http://www.w3.org/1999/xlink" content-type="institution" xlink:title="National Museum of Nature and Science, Tsukuba" id="ABBRID0E4JBI" xlink:type="simple">NSMT</abbrev>-Cr 33081). <italic>Body</italic></bold> (Fig. <xref ref-type="fig" rid="F13">13B</xref>): smooth, not carinate, with a few short setae dorsally on pereon and abdomen. <bold><italic>Head</italic></bold>: eyes oval; lateral cephalic lobe broad, anteroventral margin with notch; dorsal surface with a few short setae. <bold><italic>Epimeral plate 3</italic></bold> (Fig. <xref ref-type="fig" rid="F14">14A</xref>): ventral margin with two pairs and four single robust setae, posterior margin weakly serrated, with four short setae.</p><fig id="F14" position="float" orientation="portrait"><object-id xmlns:xlink="http://www.w3.org/1999/xlink" content-type="doi" xlink:type="simple">10.3897/zookeys.1261.162923.figure14</object-id><object-id xmlns:xlink="http://www.w3.org/1999/xlink" content-type="arpha" xlink:type="simple">38369292-D8EA-59C0-9B99-2FC614E355B9</object-id><label>Figure 14.</label><caption><p><italic><tp:taxon-name><tp:taxon-name-part taxon-name-part-type="genus" reg="Elasmopus">Elasmopus</tp:taxon-name-part> <tp:taxon-name-part taxon-name-part-type="species" reg="mukuinu">mukuinu</tp:taxon-name-part></tp:taxon-name></italic>. <bold>A–F.</bold> Male, 8.7 mm (<abbrev xmlns:xlink="http://www.w3.org/1999/xlink" content-type="institution" xlink:title="National Museum of Nature and Science, Tsukuba" id="ABBRID0EHLBI" xlink:type="simple">NSMT</abbrev>-Cr 33081); <bold>G.</bold> Female, 5.1 mm (<abbrev xmlns:xlink="http://www.w3.org/1999/xlink" content-type="institution" xlink:title="National Museum of Nature and Science, Tsukuba" id="ABBRID0EOLBI" xlink:type="simple">NSMT</abbrev>-Cr 33083). <bold>A.</bold> Right epimeral plate 3, lateral view; <bold>B.</bold> Right accessory flagellum, medial view; <bold>C, D.</bold> Incisor, lacinia mobilis, accessory setal row and molar process of left and right mandible, medial view; <bold>E.</bold> Right mandibular palp articles 2, 3, medial view; <bold>F.</bold> Telson, dorsal view; <bold>G.</bold> Right accessory flagellum, medial view. Scale bars: 0.3 mm (<bold>A</bold>); 0.1 mm (<bold>B–G</bold>).</p></caption><graphic xmlns:xlink="http://www.w3.org/1999/xlink" xlink:href="zookeys-1261-307_article-162923__-g014.jpg" position="float" orientation="portrait" xlink:type="simple" id="oo_1482599.jpg"><uri content-type="original_file" xlink:type="simple">https://binary.pensoft.net/fig/1482599</uri></graphic></fig><p><bold><italic>Antenna 1</italic></bold>: length 0.6 × body length; peduncular articles 1–3 with slender setae on lateral and medial margins; accessory flagellum (Fig. <xref ref-type="fig" rid="F14">14B</xref>) tri-articulate, reaching to distal margin of primary flagellar article 1, accessory flagellar article 3 tiny; primary flagellum 28-articulate, with slender setae.</p><p><bold><italic>Mandible</italic></bold> (Fig. <xref ref-type="fig" rid="F14">14C–E</xref>) with left and right incisors three and four teeth, respectively; left and right lacinia mobilis three and four teeth, respectively; accessory setal row consisting of four setae on each of left and right mandibles; molar process well developed, triturative; palp well developed, tri-articulate; article 2 with seven setae, article 3 falcate, length 3.2 × width.</p><p><bold><italic>Gnathopod 1</italic></bold> (Fig. <xref ref-type="fig" rid="F15">15A</xref>): subchelate; coxa anteroventral corner weakly produced; basis with long setae on posterior margin and medial surface; carpus subequal in length to propodus, with slender seta on anterodistal corner, with dense setae on posterior margin and medial surface; propodus with four and five clusters of setae on anterior margin and medial surface, respectively, posterior margin with row of slender and robust setae, palmar margin almost transverse, minutely serrate, with rows of robust setae on medial and lateral palmar submargins. <bold><italic>Gnathopod 2</italic></bold> (Fig. <xref ref-type="fig" rid="F15">15B</xref>): subchelate; basis with long setae on posterior margin; carpus with slender setae on anterodistal corner, length of these setae reaching 0.6 × width of carpus, with dense setae on posterior margin; propodus with one cluster, one pair and three single setae on anterolateral submargin, length of these setae reaching 0.2 × width of propodus, with nine clusters of setae on anteromedial submargin, lateral palmar margin with hump on near insertion of dactylus, mid-palmar margin with ridge, posterior margin with row of plumose setae, the proximal seta longer than the distal seta, length of the longest seta reaching 0.9 × width of propodus.</p><fig id="F15" position="float" orientation="portrait"><object-id xmlns:xlink="http://www.w3.org/1999/xlink" content-type="doi" xlink:type="simple">10.3897/zookeys.1261.162923.figure15</object-id><object-id xmlns:xlink="http://www.w3.org/1999/xlink" content-type="arpha" xlink:type="simple">6D8522D1-857E-57AC-AB8B-BC86F970C80E</object-id><label>Figure 15.</label><caption><p><italic><tp:taxon-name><tp:taxon-name-part taxon-name-part-type="genus" reg="Elasmopus">Elasmopus</tp:taxon-name-part> <tp:taxon-name-part taxon-name-part-type="species" reg="mukuinu">mukuinu</tp:taxon-name-part></tp:taxon-name></italic>. <bold>A, B.</bold> Male, 8.7 mm (<abbrev xmlns:xlink="http://www.w3.org/1999/xlink" content-type="institution" xlink:title="National Museum of Nature and Science, Tsukuba" id="ABBRID0EFOBI" xlink:type="simple">NSMT</abbrev>-Cr 33081); <bold>C, D.</bold> Female, 5.1 mm (<abbrev xmlns:xlink="http://www.w3.org/1999/xlink" content-type="institution" xlink:title="National Museum of Nature and Science, Tsukuba" id="ABBRID0EMOBI" xlink:type="simple">NSMT</abbrev>-Cr 33083). <bold>A.</bold> Right gnathopod 1, medial view; <bold>B.</bold> Right gnathopod 2, medial view; <bold>C.</bold> Right gnathopod 1, medial view; <bold>D.</bold> Right gnathopod 2, medial view. Scale bars: 0.3 mm.</p></caption><graphic xmlns:xlink="http://www.w3.org/1999/xlink" xlink:href="zookeys-1261-307_article-162923__-g015.jpg" position="float" orientation="portrait" xlink:type="simple" id="oo_1482600.jpg"><uri content-type="original_file" xlink:type="simple">https://binary.pensoft.net/fig/1482600</uri></graphic></fig><p><bold><italic>Telson</italic></bold> (Fig. <xref ref-type="fig" rid="F13">13F</xref>): broader than long, cleft for 65% of length; lobe trapezoid, with shallow incision at apex, inner apical corner rounded and produced, each lobe bearing one plumose and two robust setae apically, lateral margin of each lobe with one plumose seta.</p></tp:treatment-sec><tp:treatment-sec sec-type="description" id="SECID0EJPBI"><title>Description of female</title><p><bold>(<abbrev xmlns:xlink="http://www.w3.org/1999/xlink" content-type="institution" xlink:title="National Museum of Nature and Science, Tsukuba" id="ABBRID0ERPBI" xlink:type="simple">NSMT</abbrev>-Cr 33083), sexually dimorphic characters. <italic>Antenna 1</italic></bold>: accessory flagellum (Fig. <xref ref-type="fig" rid="F14">14G</xref>) bi-articulate. <bold><italic>Gnathopod 1</italic></bold> (Fig. <xref ref-type="fig" rid="F15">15C</xref>): propodus anterior margin with three clusters of setae, medial surface with five clusters of setae. <bold><italic>Gnathopod 2</italic></bold> (Fig. <xref ref-type="fig" rid="F15">15D</xref>): slender setae on carpus anterodistal corner 0.6 × width of carpus; propodus with four slender setae on anterolateral submargin, the longest setae 0.4 × width of propodus, with eight and ten clusters of setae on anteromedial margin and medial surface, respectively; palmar margin almost straight, with minutely serrate on the distal 2/5 of the palmar margin.</p></tp:treatment-sec><tp:treatment-sec sec-type="variation" id="SECID0EKQBI"><title>Variations.</title><p><bold><italic>Mandible</italic></bold>: both incisors with 2–4 teeth; right lacinia mobilis with four or five teeth. <bold><italic>Gnathopod 2</italic></bold>: length of setae on carpus anterodistal corner 0.3–0.6 and 0.4–0.6 × width of carpus in male and female, length of setae on propodus anterolateral submargin 0.2–0.3 and 0.3–0.5 × width of propodus in male and female, respectively. <bold><italic>Telson</italic></bold>: each lobe bearing one or two robust setae apically.</p></tp:treatment-sec><tp:treatment-sec sec-type="Coloration in life" id="SECID0E2QBI"><title>Coloration in life.</title><p>Eyes black; antennae 1 and 2 peduncular articles brown, flagellum articles have two black patterns on a white background; body translucent white, laterally brown, with small white dot patterns on head, pereon, and abdomen, with orange pattern on epimeral plates. Male and female have similar body coloration.</p></tp:treatment-sec><tp:treatment-sec sec-type="distribution" id="SECID0EARBI"><title>Distribution.</title><p>Japan: Shizuoka, Izu Islands (Shikinejima Island and Hachijojima Island), Tokyo (present study); Okinawa Island, Okinawa (<xref ref-type="bibr" rid="B27">Sir and White 2022</xref>; present study) (Fig. <xref ref-type="fig" rid="F1">1</xref>).</p></tp:treatment-sec><tp:treatment-sec sec-type="remarks" id="SECID0EORBI"><title>Remarks.</title><p>The examined specimens agreed well with the original description of <italic><tp:taxon-name><tp:taxon-name-part taxon-name-part-type="genus" reg="Elasmopus">E.</tp:taxon-name-part> <tp:taxon-name-part taxon-name-part-type="species" reg="mukuinu">mukuinu</tp:taxon-name-part></tp:taxon-name></italic> by <xref ref-type="bibr" rid="B27">Sir and White (2022)</xref>, but there was regional morphological variation in the number of accessory flagellum articles of antenna 1. In the male from Okinawa Island (Fig. <xref ref-type="fig" rid="F1">1J</xref>) and females from Shizuoka (Fig. <xref ref-type="fig" rid="F1">1E</xref>) and Shikinejima Island (Fig. <xref ref-type="fig" rid="F1">1F</xref>), the accessory flagellum consisted of two articles, consistent with the original description (like Fig. <xref ref-type="fig" rid="F14">14G</xref>). In contrast, males from Shikinejima Island and Hachijojima Island (Fig. <xref ref-type="fig" rid="F1">1G</xref>) possessed a tri-articulate accessory flagellum (like Fig. <xref ref-type="fig" rid="F14">14B</xref>). Therefore, the number of accessory flagellum articles in males differed between localities: <italic><tp:taxon-name><tp:taxon-name-part taxon-name-part-type="genus" reg="Elasmopus">E.</tp:taxon-name-part> <tp:taxon-name-part taxon-name-part-type="species" reg="mukuinu">mukuinu</tp:taxon-name-part></tp:taxon-name></italic> from Okinawa Island had two articles, whereas those from the Izu Islands (Shikinejima and Hachijojima Islands) had three.</p><p>The genetic distance of <abbrev xmlns:xlink="http://www.w3.org/1999/xlink" xlink:title="mitochondrial cytochrome c oxidase subunit I" id="ABBRID0EITBI" xlink:type="simple">COI</abbrev> between <italic><tp:taxon-name><tp:taxon-name-part taxon-name-part-type="genus" reg="Elasmopus">E.</tp:taxon-name-part> <tp:taxon-name-part taxon-name-part-type="species" reg="mukuinu">mukuinu</tp:taxon-name-part></tp:taxon-name></italic> from Okinawa Island and those from Shizuoka and the Izu Islands was 0.050 (<italic>p</italic>-distance) and 0.052 (<abbrev xmlns:xlink="http://www.w3.org/1999/xlink" xlink:title="Kimura’s two-parameter model" id="ABBRID0EZTBI" xlink:type="simple">K2P</abbrev>), respectively, representing the largest intraspecific genetic distance among the <italic><tp:taxon-name><tp:taxon-name-part taxon-name-part-type="genus" reg="Elasmopus">Elasmopus</tp:taxon-name-part></tp:taxon-name></italic> species examined in this study (Tables <xref ref-type="table" rid="T3">3</xref>, <xref ref-type="table" rid="T4">4</xref>). However, we believed that these morphological and genetic differences were not sufficient to support separation into distinct species, and we concluded that these specimens should be regarded as conspecific. Further examination of <italic><tp:taxon-name><tp:taxon-name-part taxon-name-part-type="genus" reg="Elasmopus">E.</tp:taxon-name-part> <tp:taxon-name-part taxon-name-part-type="species" reg="mukuinu">mukuinu</tp:taxon-name-part></tp:taxon-name></italic> specimens from other regions will help clarify the taxonomic status of local populations of this species.</p></tp:treatment-sec><tp:treatment-sec><!--Section generated to contain objects referenced in tp:taxon-treatment.--><fig id="F1" position="float" orientation="portrait"><object-id xmlns:xlink="http://www.w3.org/1999/xlink" content-type="doi" xlink:type="simple">10.3897/zookeys.1261.162923.figure1</object-id><object-id xmlns:xlink="http://www.w3.org/1999/xlink" content-type="arpha" xlink:type="simple">2B40EEA1-2030-5AFC-8F0A-BBAE83FF22A3</object-id><label>Figure 1.</label><caption><p>Map showing collecting sites of the examined specimens. Slashes within boxes indicate that two species were collected from the same site. <bold>A.</bold> Kannonzaki Coast, Kanagawa, the type locality of <italic><tp:taxon-name><tp:taxon-name-part taxon-name-part-type="genus" reg="Elasmopus">Elasmopus</tp:taxon-name-part> <tp:taxon-name-part taxon-name-part-type="species" reg="lumbiniger">lumbiniger</tp:taxon-name-part></tp:taxon-name></italic> sp. nov.; <bold>B.</bold> Arasaki Coast, Kanagawa; <bold>C.</bold> Uchiura Beach, Chiba; <bold>D.</bold> Shirahama, Chiba; <bold>E.</bold> Ono Beach, Shizuoka; <bold>F.</bold> Ôura Beach, Shikinejima Island, Tokyo; <bold>G.</bold> Yakengahama Beach, Hachijojima Island, Tokyo; <bold>H.</bold> Uradome Beach, Tottori; <bold>I.</bold> Takurazaki, Wakayama; <bold>J.</bold> Kaichu Doro, Okinawa Island, Okinawa, the type locality of <italic><tp:taxon-name><tp:taxon-name-part taxon-name-part-type="genus" reg="Elasmopus">E.</tp:taxon-name-part> <tp:taxon-name-part taxon-name-part-type="species" reg="mukuinu">mukuinu</tp:taxon-name-part></tp:taxon-name></italic>; <bold>K.</bold> Songjeonggudeokpo-gil, Busan.</p></caption><graphic xmlns:xlink="http://www.w3.org/1999/xlink" xlink:href="zookeys-1261-307_article-162923__-g001.jpg" position="float" orientation="portrait" xlink:type="simple" id="oo_1482586.jpg"><uri content-type="original_file" xlink:type="simple">https://binary.pensoft.net/fig/1482586</uri></graphic></fig><table-wrap id="T3" position="float" orientation="portrait"><label>Table 3.</label><caption><p>Uncorrected pairwise distances (<italic>p</italic>-distances) among <italic><tp:taxon-name><tp:taxon-name-part taxon-name-part-type="genus" reg="Elasmopus">Elasmopus</tp:taxon-name-part></tp:taxon-name></italic> species showing minimum–maximum values (mean value). “<italic>n</italic>” indicates the number of specimens, and “loc.” Indicates the number of collecting sites.</p></caption><table id="TID0E5VAI" rules="all"><tbody><tr><th rowspan="1" colspan="1"/><th rowspan="1" colspan="1"><italic><tp:taxon-name><tp:taxon-name-part taxon-name-part-type="genus" reg="Elasmopus">E.</tp:taxon-name-part> <tp:taxon-name-part taxon-name-part-type="species" reg="koreanus">koreanus</tp:taxon-name-part></tp:taxon-name></italic> (<italic>n</italic> = 3, loc. = 3)</th><th rowspan="1" colspan="1"><italic><tp:taxon-name><tp:taxon-name-part taxon-name-part-type="genus" reg="Elasmopus">E.</tp:taxon-name-part> <tp:taxon-name-part taxon-name-part-type="species" reg="lumbiniger">lumbiniger</tp:taxon-name-part></tp:taxon-name></italic> sp. nov. (<italic>n</italic> = 6, loc. = 6)</th><th rowspan="1" colspan="1"><italic><tp:taxon-name><tp:taxon-name-part taxon-name-part-type="genus" reg="Elasmopus">E.</tp:taxon-name-part> <tp:taxon-name-part taxon-name-part-type="species" reg="mukuinu">mukuinu</tp:taxon-name-part></tp:taxon-name></italic> (<italic>n</italic> = 4, loc. = 4)</th><th rowspan="1" colspan="1"><italic><tp:taxon-name><tp:taxon-name-part taxon-name-part-type="genus" reg="Elasmopus">E.</tp:taxon-name-part> <tp:taxon-name-part taxon-name-part-type="species" reg="nkjaf">nkjaf</tp:taxon-name-part></tp:taxon-name></italic> (<italic>n</italic> = 2, loc. = 1)</th><th rowspan="1" colspan="1"><italic><tp:taxon-name><tp:taxon-name-part taxon-name-part-type="genus" reg="Elasmopus">E.</tp:taxon-name-part> <tp:taxon-name-part taxon-name-part-type="species" reg="projectus">projectus</tp:taxon-name-part></tp:taxon-name></italic> (<italic>n</italic> = 3, loc. = 2)</th><th rowspan="1" colspan="1"><italic><tp:taxon-name><tp:taxon-name-part taxon-name-part-type="genus" reg="Elasmopus">E.</tp:taxon-name-part> <tp:taxon-name-part taxon-name-part-type="species" reg="rapax">rapax</tp:taxon-name-part></tp:taxon-name></italic> (<italic>n</italic> = 6, loc. = 2)</th></tr><tr><td rowspan="1" colspan="1">
                      <italic>
                        <tp:taxon-name><tp:taxon-name-part taxon-name-part-type="genus" reg="Elasmopus">E.</tp:taxon-name-part> <tp:taxon-name-part taxon-name-part-type="species" reg="koreanus">koreanus</tp:taxon-name-part></tp:taxon-name>
                      </italic>
                    </td><td rowspan="1" colspan="1">0.002–0.024 (0.016)</td><td rowspan="1" colspan="1"/><td rowspan="1" colspan="1"/><td rowspan="1" colspan="1"/><td rowspan="1" colspan="1"/><td rowspan="1" colspan="1"/></tr><tr><td rowspan="1" colspan="1"><italic><tp:taxon-name><tp:taxon-name-part taxon-name-part-type="genus" reg="Elasmopus">E.</tp:taxon-name-part> <tp:taxon-name-part taxon-name-part-type="species" reg="lumbiniger">lumbiniger</tp:taxon-name-part></tp:taxon-name></italic> sp. nov.</td><td rowspan="1" colspan="1">0.198–0.205 (0.201)</td><td rowspan="1" colspan="1">0.002–0.043 (0.017)</td><td rowspan="1" colspan="1"/><td rowspan="1" colspan="1"/><td rowspan="1" colspan="1"/><td rowspan="1" colspan="1"/></tr><tr><td rowspan="1" colspan="1">
                      <italic>
                        <tp:taxon-name><tp:taxon-name-part taxon-name-part-type="genus" reg="Elasmopus">E.</tp:taxon-name-part> <tp:taxon-name-part taxon-name-part-type="species" reg="mukuinu">mukuinu</tp:taxon-name-part></tp:taxon-name>
                      </italic>
                    </td><td rowspan="1" colspan="1">0.202–0.207 (0.204)</td><td rowspan="1" colspan="1">0.167–0.184 (0.173)</td><td rowspan="1" colspan="1">0.003–0.050 (0.027)</td><td rowspan="1" colspan="1"/><td rowspan="1" colspan="1"/><td rowspan="1" colspan="1"/></tr><tr><td rowspan="1" colspan="1">
                      <italic>
                        <tp:taxon-name><tp:taxon-name-part taxon-name-part-type="genus" reg="Elasmopus">E.</tp:taxon-name-part> <tp:taxon-name-part taxon-name-part-type="species" reg="nkjaf">nkjaf</tp:taxon-name-part></tp:taxon-name>
                      </italic>
                    </td><td rowspan="1" colspan="1">0.190–0.193 (0.192)</td><td rowspan="1" colspan="1">0.185–0.191 (0.188)</td><td rowspan="1" colspan="1">0.178–0.182 (0.180)</td><td rowspan="1" colspan="1">0.006 (-)</td><td rowspan="1" colspan="1"/><td rowspan="1" colspan="1"/></tr><tr><td rowspan="1" colspan="1">
                      <italic>
                        <tp:taxon-name><tp:taxon-name-part taxon-name-part-type="genus" reg="Elasmopus">E.</tp:taxon-name-part> <tp:taxon-name-part taxon-name-part-type="species" reg="projectus">projectus</tp:taxon-name-part></tp:taxon-name>
                      </italic>
                    </td><td rowspan="1" colspan="1">0.178–0.182 (0.181)</td><td rowspan="1" colspan="1">0.158–0.170 (0.163)</td><td rowspan="1" colspan="1">0.164–0.176 (0.172)</td><td rowspan="1" colspan="1">0.187–0.191 (0.189)</td><td rowspan="1" colspan="1">0.008–0.024 (0.017)</td><td rowspan="1" colspan="1"/></tr><tr><td rowspan="1" colspan="1">
                      <italic>
                        <tp:taxon-name><tp:taxon-name-part taxon-name-part-type="genus" reg="Elasmopus">E.</tp:taxon-name-part> <tp:taxon-name-part taxon-name-part-type="species" reg="rapax">rapax</tp:taxon-name-part></tp:taxon-name>
                      </italic>
                    </td><td rowspan="1" colspan="1">0.188–0.191 (0.190)</td><td rowspan="1" colspan="1">0.187–0.198 (0.190)</td><td rowspan="1" colspan="1">0.173–0.187 (0.178)</td><td rowspan="1" colspan="1">0.160–0.167 (0.162)</td><td rowspan="1" colspan="1">0.182–0.193 (0.186)</td><td rowspan="1" colspan="1">0.000–0.003 (0.001)</td></tr></tbody></table></table-wrap><table-wrap id="T4" position="float" orientation="portrait"><label>Table 4.</label><caption><p>Kimura two-parameter distances (<abbrev xmlns:xlink="http://www.w3.org/1999/xlink" xlink:title="Kimura’s two-parameter model" id="ABBRID0EXJBG" xlink:type="simple">K2P</abbrev> distances) among <italic><tp:taxon-name><tp:taxon-name-part taxon-name-part-type="genus" reg="Elasmopus">Elasmopus</tp:taxon-name-part></tp:taxon-name></italic> species showing minimum–maximum values (mean value). “<italic>n</italic>” indicates the number of specimens, and “loc.” Indicates the number of collecting sites.</p></caption><table id="TID0E55AI" rules="all"><tbody><tr><th rowspan="1" colspan="1"/><th rowspan="1" colspan="1"><italic><tp:taxon-name><tp:taxon-name-part taxon-name-part-type="genus" reg="Elasmopus">E.</tp:taxon-name-part> <tp:taxon-name-part taxon-name-part-type="species" reg="koreanus">koreanus</tp:taxon-name-part></tp:taxon-name></italic> (<italic>n</italic> = 3, loc. = 3)</th><th rowspan="1" colspan="1"><italic><tp:taxon-name><tp:taxon-name-part taxon-name-part-type="genus" reg="Elasmopus">E.</tp:taxon-name-part> <tp:taxon-name-part taxon-name-part-type="species" reg="lumbiniger">lumbiniger</tp:taxon-name-part></tp:taxon-name></italic> sp. nov. (<italic>n</italic> = 6, loc. = 6)</th><th rowspan="1" colspan="1"><italic><tp:taxon-name><tp:taxon-name-part taxon-name-part-type="genus" reg="Elasmopus">E.</tp:taxon-name-part> <tp:taxon-name-part taxon-name-part-type="species" reg="mukuinu">mukuinu</tp:taxon-name-part></tp:taxon-name></italic> (<italic>n</italic> = 4, loc. = 4)</th><th rowspan="1" colspan="1"><italic><tp:taxon-name><tp:taxon-name-part taxon-name-part-type="genus" reg="Elasmopus">E.</tp:taxon-name-part> <tp:taxon-name-part taxon-name-part-type="species" reg="nkjaf">nkjaf</tp:taxon-name-part></tp:taxon-name></italic> (<italic>n</italic> = 2, loc. = 1)</th><th rowspan="1" colspan="1"><italic><tp:taxon-name><tp:taxon-name-part taxon-name-part-type="genus" reg="Elasmopus">E.</tp:taxon-name-part> <tp:taxon-name-part taxon-name-part-type="species" reg="projectus">projectus</tp:taxon-name-part></tp:taxon-name></italic> (<italic>n</italic> = 3, loc. = 2)</th><th rowspan="1" colspan="1"><italic><tp:taxon-name><tp:taxon-name-part taxon-name-part-type="genus" reg="Elasmopus">E.</tp:taxon-name-part> <tp:taxon-name-part taxon-name-part-type="species" reg="rapax">rapax</tp:taxon-name-part></tp:taxon-name></italic> (<italic>n</italic> = 6, loc. = 2)</th></tr><tr><td rowspan="1" colspan="1">
                      <italic>
                        <tp:taxon-name><tp:taxon-name-part taxon-name-part-type="genus" reg="Elasmopus">E.</tp:taxon-name-part> <tp:taxon-name-part taxon-name-part-type="species" reg="koreanus">koreanus</tp:taxon-name-part></tp:taxon-name>
                      </italic>
                    </td><td rowspan="1" colspan="1">0.002–0.025 (0.017)</td><td rowspan="1" colspan="1"/><td rowspan="1" colspan="1"/><td rowspan="1" colspan="1"/><td rowspan="1" colspan="1"/><td rowspan="1" colspan="1"/></tr><tr><td rowspan="1" colspan="1"><italic><tp:taxon-name><tp:taxon-name-part taxon-name-part-type="genus" reg="Elasmopus">E.</tp:taxon-name-part> <tp:taxon-name-part taxon-name-part-type="species" reg="lumbiniger">lumbiniger</tp:taxon-name-part></tp:taxon-name></italic> sp. nov.</td><td rowspan="1" colspan="1">0.233–0.244 (0.238)</td><td rowspan="1" colspan="1">0.002–0.044 (0.017)</td><td rowspan="1" colspan="1"/><td rowspan="1" colspan="1"/><td rowspan="1" colspan="1"/><td rowspan="1" colspan="1"/></tr><tr><td rowspan="1" colspan="1">
                      <italic>
                        <tp:taxon-name><tp:taxon-name-part taxon-name-part-type="genus" reg="Elasmopus">E.</tp:taxon-name-part> <tp:taxon-name-part taxon-name-part-type="species" reg="mukuinu">mukuinu</tp:taxon-name-part></tp:taxon-name>
                      </italic>
                    </td><td rowspan="1" colspan="1">0.239–0.247 (0.243)</td><td rowspan="1" colspan="1">0.192–0.216 (0.201)</td><td rowspan="1" colspan="1">0.003–0.052 (0.028)</td><td rowspan="1" colspan="1"/><td rowspan="1" colspan="1"/><td rowspan="1" colspan="1"/></tr><tr><td rowspan="1" colspan="1">
                      <italic>
                        <tp:taxon-name><tp:taxon-name-part taxon-name-part-type="genus" reg="Elasmopus">E.</tp:taxon-name-part> <tp:taxon-name-part taxon-name-part-type="species" reg="nkjaf">nkjaf</tp:taxon-name-part></tp:taxon-name>
                      </italic>
                    </td><td rowspan="1" colspan="1">0.222–0.226 (0.224)</td><td rowspan="1" colspan="1">0.215–0.222 (0.219)</td><td rowspan="1" colspan="1">0.205–0.211 (0.208)</td><td rowspan="1" colspan="1">0.006 (-)</td><td rowspan="1" colspan="1"/><td rowspan="1" colspan="1"/></tr><tr><td rowspan="1" colspan="1">
                      <italic>
                        <tp:taxon-name><tp:taxon-name-part taxon-name-part-type="genus" reg="Elasmopus">E.</tp:taxon-name-part> <tp:taxon-name-part taxon-name-part-type="species" reg="projectus">projectus</tp:taxon-name-part></tp:taxon-name>
                      </italic>
                    </td><td rowspan="1" colspan="1">0.207–0.213 (0.210)</td><td rowspan="1" colspan="1">0.181–0.198 (0.189)</td><td rowspan="1" colspan="1">0.189–0.207 (0.200)</td><td rowspan="1" colspan="1">0.218–0.224 (0.221)</td><td rowspan="1" colspan="1">0.008–0.025 (0.018)</td><td rowspan="1" colspan="1"/></tr><tr><td rowspan="1" colspan="1">
                      <italic>
                        <tp:taxon-name><tp:taxon-name-part taxon-name-part-type="genus" reg="Elasmopus">E.</tp:taxon-name-part> <tp:taxon-name-part taxon-name-part-type="species" reg="rapax">rapax</tp:taxon-name-part></tp:taxon-name>
                      </italic>
                    </td><td rowspan="1" colspan="1">0.217–0.224 (0.221)</td><td rowspan="1" colspan="1">0.219–0.235 (0.224)</td><td rowspan="1" colspan="1">0.200–0.219 (0.206)</td><td rowspan="1" colspan="1">0.211–0.226 (0.217)</td><td rowspan="1" colspan="1">0.186–0.196 (0.189)</td><td rowspan="1" colspan="1">0.000–0.003 (0.001)</td></tr></tbody></table></table-wrap></tp:treatment-sec><ref-list><ref id="B27"><mixed-citation xmlns:xlink="http://www.w3.org/1999/xlink" xlink:type="simple"><person-group><name name-style="western"><surname>Sir</surname><given-names>S</given-names></name><name name-style="western"><surname>White</surname><given-names>KN</given-names></name></person-group> (<year>2022</year>) <article-title>Maerid amphipods (<tp:taxon-name><tp:taxon-name-part taxon-name-part-type="subphylum">Crustacea</tp:taxon-name-part></tp:taxon-name>: <tp:taxon-name><tp:taxon-name-part taxon-name-part-type="order">Amphipoda</tp:taxon-name-part></tp:taxon-name>) from Okinawa, Japan with description of a new species.</article-title><source>Zootaxa</source><volume>5093</volume>(<issue>5</issue>): <fpage>569</fpage>–<lpage>583</lpage>. <ext-link xlink:href="10.11646/zootaxa.5093.5.6" ext-link-type="doi" xlink:type="simple">https://doi.org/10.11646/zootaxa.5093.5.6</ext-link></mixed-citation></ref></ref-list></tp:taxon-treatment>
